# Supplementary material for: Human skeletal myopathy myosin mutations disrupt myosin head sequestration
Source: JCI Insight. 2023 Nov 8;8(21):e172322. doi: 10.1172/jci.insight.172322 (PMC10721271; doi:10.1172/jci.insight.172322)
Supplement: Supporting data values [file jciinsight-8-172322-s121.xlsx]

## Sheet: Fig 1C
Fig 1C	Numbers of mutations
residues	HCM	Myopathy
0-49	15	0
50-99	9	0
100-149	20	0
150-199	20	2
200-249	39	0
250-299	20	0
300-349	28	0
350-399	25	0
400-449	37	2
450-499	33	0
500-549	29	1
550-599	15	2
600-649	17	0
650-699	23	0
700-749	51	0
750-799	30	1
800-849	40	0
850-899	52	0
900-949	49	0
950-999	20	0
1000-1099	24	0
1100-1199	25	1
1200-1299	22	1
1300-1399	26	0
1400-1499	28	13
1500-1599	13	15
1600-1699	17	17
1700-1799	33	7
1800-1899	22	7
1900- end	9	5

## Sheet: Fig 2A
Figure 2A MYH7 wavelength (nm)	MYH7 WT mean residue ellipticity (deg x cm2 x dmol-1)							A1636P mean residue ellipticity (deg x cm2 x dmol-1)							L1492P mean residue ellipticity (deg x cm2 x dmol-1)							K1729del mean residue ellipticity (deg x cm2 x dmol-1)							E1610K mean residue ellipticity (deg x cm2 x dmol-1)							A1440del mean residue ellipticity (deg x cm2 x dmol-1)							E1507del mean residue ellipticity (deg x cm2 x dmol-1)
260	1838.36	1789.29	1508.97	723.197	936.26				2901.09	98.6164	323.076					827.937	1121.71	2209.53	556.662			274.153	1434.07	52.2516	2492.07				145.761	105.513	98.1753					373.177	261.879	-16.1508					-27.1349	139.087	78.246
259	1721.19	1640.63	1393.9	603.368	862.745				2755.88	88.7161	322.803					778.923	1032.67	2080.09	535.456			305.04	1359.01	41.2335	2321.09				128.592	96.0999	86.2174					362.273	243.466	-25.0423					-44.8638	107.262	42.5397
258	1541.26	1542.17	1264.59	508.84	760.775				2556.88	86.5757	292.113					712.681	960.633	1928.16	488.94			306.132	1252.68	37.236	2136.9				127.855	84.9575	58.9894					331.317	223.656	-21.7295					-66.7706	84.2816	35.0041
257	1433.89	1372.8	1116.36	445.111	653.033				2335.84	78.8204	272.469					628.424	870.731	1753.51	458.582			269.338	1119.71	34.3016	1908.24				110.542	83.9182	48.3931					306.333	206.365	-26.2178					-94.2537	69.645	1.6718
256	1320.85	1277.8	1008.26	368.484	534.899				2104.43	77.4272	234.113					577.489	784.068	1593.23	407.156			300.512	1022.25	34.4022	1678.36				113.309	76.7867	56.9919					281.847	189.619	-10.7901					-88.2116	48.1707	1.51478
255	1141	1104.54	926.268	295.165	432.301				1882.41	59.7608	224.085					555.387	695.411	1392.15	369.695			304.987	910.091	39.4827	1447.55				99.5678	57.4895	43.4237					295.003	168.311	-31.8765					-137.824	26.547	-42.9231
254	1111.91	994.278	761.04	107.997	329.322				1649.13	37.9408	174.971					440.949	592.216	1208.33	299.348			275.591	756.283	20.9764	1208.36				59.8985	30.8943	18.5707					210.016	132.939	-48.2823					-166.856	-28.6955	-83.1295
253	853.469	858.46	621.341	0.0808533	171.155				1393.9	23.538	137.542					358.388	497.993	1023.7	256.988			270.742	625.603	9.80742	966.032				58.7218	15.6018	-5.79022					206.223	107.948	-42.1566					-180	-31.9458	-80.7061
252	663.227	655.578	492.582	-156.52	105.044				1174.09	8.88358	97.587					314.685	374.581	838.416	192.423			245.891	506.649	-8.83865	726.261				25.2165	-10.5145	-38.0527					182.516	65.8294	-64.7508					-214.99	-71.7767	-126.137
251	577.524	524.182	386.869	-250.745	-32.8955				914.986	-5.42923	53.9227					277.905	276.531	634.259	121.154			240.907	392.004	-17.7822	475.373				11.8682	-41.9259	-50.3251					157.362	42.1927	-77.7335					-265.935	-117.303	-164.33
250	373.106	369.355	229.532	-386.912	-156.747				679.861	-44.6072	8.83334					209.872	167.983	456.874	84.1431			234.095	269.559	-44.7401	239.358				-36.0454	-53.8933	-85.761					116.003	-5.88676	-93.5675					-308.157	-163.226	-214.212
249	225.307	182.73	76.4313	-541.394	-267.987				455.239	-87.6064	-48.5747					51.5522	56.2361	276.569	25.8112			211.58	127.459	-86.9378	16.8732				-81.9441	-132.965	-161.364					26.9268	-52.5897	-159.52					-391.688	-242.744	-276.204
248	31.8882	36.808	-40.9088	-671.451	-404.876				234.295	-129.833	-123.043					-15.9925	-63.7933	82.8016	-62.6946			147.01	-4.46191	-133.303	-227.662				-160.708	-172.161	-208.831					-20.3057	-127.144	-196.512					-474.187	-321.175	-357.254
247	-176.682	-134.194	-213.415	-814.143	-594.694				12.4125	-212.427	-216.44					-96.6373	-182.291	-88.5896	-138.77			70.7804	-144.297	-209.821	-439.485				-246.169	-277.344	-316.893					-113.034	-219.206	-290.396					-544.948	-399.805	-450.708
246	-333.671	-338.863	-398.63	-991.869	-792.343				-230.183	-325.072	-326.177					-221.845	-337.676	-284.427	-237.716			1.69302	-309.059	-319.796	-694.882				-385.269	-406.608	-434.285					-222.771	-341.718	-418.702					-716.161	-560.005	-590.785
245	-582.449	-610.167	-643.824	-1192.64	-1025.94				-486.371	-475.87	-501.006					-361.554	-533.85	-510.787	-406.005			-164.187	-521.371	-483.65	-961.372				-580.838	-578.45	-635.55					-397.652	-534.153	-578.469					-893.716	-739.028	-782.96
244	-865.306	-893.853	-945.564	-1573.77	-1298.56				-804.343	-680.74	-732.087					-552.32	-762.696	-759.204	-580.282			-326.335	-764.656	-697.985	-1290.32				-833.73	-836.477	-876.911					-633.327	-761.529	-818.274					-1166.5	-1001.87	-1047.93
243	-1336.23	-1286.33	-1317.02	-1922.62	-1649.7				-1138.59	-934.728	-1022.65					-841.182	-1036.95	-1052.49	-803.097			-591.92	-1090.39	-990.017	-1649.5				-1174.37	-1134.58	-1184.26					-958.85	-1078.74	-1103.98					-1510.45	-1344.39	-1364.9
242	-1855.6	-1719.88	-1801.47	-2347.83	-2095.58				-1566.27	-1296.95	-1403.53					-1163.18	-1411.74	-1420.8	-1107.44			-958.417	-1493.01	-1374.2	-2082.96				-1630.52	-1583.02	-1650.01					-1387.8	-1493.2	-1557.97					-1927.09	-1760.38	-1777.98
241	-2430.33	-2355.55	-2416.94	-3032.95	-2709.9				-2104.06	-1771.88	-1929.69					-1584.24	-1871.76	-1886.51	-1536.22			-1370.17	-1966.17	-1884.14	-2674.68				-2223.44	-2153.9	-2222.06					-1924.89	-2036.35	-2095.06					-2497.95	-2333.47	-2326.56
240	-3175.28	-3067.74	-3184.5	-3782.79	-3426.39				-2728.93	-2351.4	-2573.34					-2123.23	-2445.13	-2413.54	-2065.13			-1953.57	-2596.96	-2533.03	-3308.56				-2982.26	-2853.48	-2940.46					-2627.89	-2729.82	-2765.87					-3219.43	-3063.11	-3047.72
239	-4181.97	-4030.39	-4083.71	-4723.47	-4337.11				-3495.37	-3111.47	-3369.73					-2741.7	-3138.64	-3081.7	-2691.08			-2666.68	-3329.86	-3314.25	-4111.51				-3913.17	-3772.29	-3879.81					-3433.44	-3570.15	-3648.07					-4082.33	-3926.57	-3876.63
238	-5258.21	-5102.9	-5194.97	-5854.09	-5392.63				-4409.07	-4006.66	-4353.49					-3542.08	-3969.81	-3891.32	-3456.32			-3463.06	-4242.55	-4302.6	-5090.29				-5067.22	-4845.22	-4974.79					-4516.16	-4629.37	-4730.77					-5134.62	-4982.65	-4917.57
237	-6715.23	-6460.56	-6505.89	-7209.52	-6691.02				-5494.95	-5119.52	-5534.16					-4375.81	-4990.24	-4858.38	-4350.17			-4500.52	-5293.45	-5495.02	-6262.7				-6474.97	-6191.87	-6342.13					-5717.8	-5909.36	-6008.9					-6411.07	-6259.59	-6157.46
236	-8328.48	-8005.88	-8096.88	-8788.59	-8251.73				-6800.15	-6435.47	-6935.13					-5563.69	-6190.52	-5992.07	-5444.93			-5735.55	-6589.2	-6917.39	-7614.33				-8150.8	-7780.81	-7982.86					-7244.06	-7423.04	-7555.54					-7949.44	-7788.98	-7647.33
235	-10335.7	-9910.32	-9888.17	-10706.1	-10017.9				-8241.94	-7952.79	-8547.47					-6802.95	-7571.27	-7245.45	-6693.38			-7119.51	-8055.94	-8562.52	-9107.78				-10077.4	-9624.38	-9864.01					-8953.91	-9172.25	-9343.91					-9666.95	-9543.29	-9342.76
234	-12412	-11996.5	-12039	-12808.6	-12112.4				-9970.4	-9736.62	-10492.5					-8301.7	-9153.5	-8772.06	-8210.9			-8783.49	-9808.58	-10462.1	-10944.8				-12308.3	-11787.7	-12061.2					-10990.3	-11187.4	-11470.6					-11694.5	-11559.8	-11300
233	-14791.9	-14361.1	-14379.5	-15352.6	-14383.3				-11800.1	-11760.1	-12573.1					-9985.25	-10897.8	-10404.8	-9819.99			-10580.6	-11707.8	-12566.4	-12890.7				-14772.5	-14228.2	-14566.4					-13298.3	-13432.9	-13755.2					-13888.4	-13747.7	-13422.5
232	-17505.8	-16903.8	-16906.8	-17992.8	-16812.4				-13857	-13889.3	-14838.8					-11736.8	-12863.5	-12190.9	-11574.4			-12574.7	-13767	-14950.9	-15045.9				-17534	-16813.7	-17196.2					-15703.6	-15951.4	-16290.7					-16303.1	-16172.8	-15788.8
231	-20232.8	-19651.9	-19614.1	-20755.5	-19510.6				-16039	-16200.9	-17321.2					-13650.8	-14866.1	-14108.5	-13498.8			-14665.9	-15999.6	-17389.5	-17350.8				-20365.3	-19588.9	-20049.4					-18310.3	-18528.3	-19022.5					-18847	-18719.2	-18247.8
230	-23106.7	-22517.9	-22306.6	-23659.5	-22295.5				-18230.8	-18575.7	-19795.5					-15562.8	-16959.2	-16049.9	-15449.8			-16730.8	-18184	-19935.8	-19682.1				-23350.9	-22492.5	-22989.7					-20909.5	-21241.1	-21785.2					-21392.8	-21279.3	-20736.9
229	-25703.6	-25138.2	-24997.5	-26478.8	-24963.2				-20345	-20889.8	-22212.9					-17433.4	-18916	-17912.9	-17316.7			-18786.5	-20379.7	-22344.9	-21915				-26149.7	-25203.5	-25832					-23496.7	-23794	-24449.5					-23818.2	-23704.8	-23059.1
228	-28325.4	-27718.5	-27509.5	-28888.5	-27488.3				-22363.2	-23007.4	-24499.6					-19195.9	-20816.5	-19716.5	-19092.2			-20694.8	-22459.8	-24673.2	-24069.5				-28875.3	-27855.1	-28450.4					-25938.5	-26251.8	-26954.8					-26122.3	-25988.7	-25293.4
227	-30599.9	-29980.8	-29763.6	-31365.6	-29763.2				-24147.3	-25005.7	-26551.3					-20785.4	-22484.2	-21283.2	-20675.9			-22408.8	-24265.6	-26745.4	-25955.1				-31270.5	-30220.2	-30902.7					-28140.1	-28438.1	-29196.4					-28110.1	-28004.7	-27254.2
226	-32371.7	-31827.1	-31572.3	-33214.3	-31730.7				-25607.5	-26613.8	-28215.9					-22074.6	-23886.5	-22563.1	-21967.5			-23878.6	-25768.4	-28459.3	-27495.7				-33257.7	-32155.7	-32884.7					-29899	-30254.9	-31056.5					-29712.5	-29607.2	-28799.8
225	-33846.4	-33255.1	-32957.3	-34785.4	-33331.3				-26732.1	-27843.2	-29506.9					-23017.1	-24949	-23588.9	-22998.9			-24950.1	-26901.4	-29827.1	-28699.1				-34817.3	-33708.5	-34397.2					-31232.4	-31676.5	-32462.2					-30916.6	-30834.2	-29962.2
224	-34809.7	-34231.6	-34013.6	-35721.1	-34499.4				-27510.2	-28727.6	-30423.6					-23751.6	-25696.1	-24314	-23696.7			-25719.3	-27762.7	-30755.1	-29547.5				-35885.3	-34795.2	-35475.2					-32287.2	-32646.7	-33488.9					-31712.3	-31607.5	-30712.3
223	-35427	-34864.8	-34563.4	-36440.4	-35204.4				-28000.7	-29254.1	-30937.1					-24129	-26116.4	-24725.3	-24093			-26188	-28205	-31317.4	-30070.5				-36554.7	-35427.6	-36079					-32817.8	-33230.5	-34045.6					-32102.2	-32010	-31091.6
222	-35660.7	-35076.4	-34833.1	-36503.3	-35562.8				-28214.1	-29447.8	-31095.1					-24286.9	-26270.3	-24897.7	-24262			-26421	-28396.2	-31530.2	-30281.8				-36792.4	-35696.5	-36343.8					-33068.9	-33476.8	-34283.4					-32120.2	-32044.7	-31130.3
221	-35509.2	-34962.5	-34744.5	-36518.2	-35554.9				-28189.3	-29379.3	-30985.8					-24174.9	-26226.4	-24872.4	-24169.5			-26254.6	-28360.2	-31438.3	-30243.9				-36696	-35584.4	-36268.6					-32905.4	-33406.1	-34159.3					-31898.2	-31800.5	-30862
220	-35242.7	-34697.5	-34505.1	-36294.3	-35402.3				-27996.1	-29072.3	-30702.6					-24013.9	-25974.2	-24692.1	-23945.8			-26117.2	-28177.9	-31141.5	-30058.4				-36305.9	-35239	-35872					-32596.7	-33078.9	-33798.4					-31397.8	-31296.2	-30379.6
219	-34867	-34271.6	-34105.7	-35877.9	-35005.4				-27766.8	-28638.7	-30209					-23705.6	-25626.7	-24461.7	-23616.4			-25650.2	-27841.5	-30649.8	-29774.2				-35723.1	-34709.9	-35370					-32147.3	-32570.2	-33282.7					-30762.8	-30641.4	-29762
218	-34302.7	-33730.9	-33548.3	-35319.7	-34535.6				-27493.1	-28112.3	-29658.7					-23265.4	-25248.6	-24220.8	-23211.3			-25248.1	-27414.8	-30113.7	-29480				-35096.4	-34074.3	-34708.8					-31520.7	-32015.4	-32662.2					-30068.2	-29941.2	-29067.2
217	-33894.2	-33295.8	-33049.7	-34880.3	-34048.8				-27216.8	-27586.6	-29078.6					-22944.8	-24840.5	-23950.2	-22804.4			-24730.2	-27043.6	-29507.7	-29201.3				-34405.5	-33429.4	-34023.5					-30996.1	-31418	-31992.7					-29310.3	-29249.8	-28370.8
216	-33467.9	-32848	-32627.9	-34365.7	-33661.1				-27062	-27071.6	-28600.6					-22621.2	-24511.7	-23751.3	-22444.6			-24272.8	-26731.9	-28962.8	-28975.3				-33774.1	-32833.1	-33418.3					-30452.9	-30867.7	-31418.9					-28637.5	-28528.5	-27679.4
215	-33260.7	-32592.6	-32233.3	-34120.1	-33229				-26990.5	-26693.5	-28214.3					-22248.1	-24236	-23648.2	-22207.3			-23940.9	-26461.6	-28507.9	-28852.2				-33267.9	-32346.9	-32931.9					-29917.9	-30404.4	-30917.8					-28031.3	-27918.9	-27101.6
214	-33154.8	-32483.5	-32095.2	-34080.7	-33066.1				-27091.6	-26438.1	-27944.6					-22229.7	-24133.4	-23717.1	-22051.1			-23837.5	-26401.6	-28219.4	-28936.7				-32933.3	-32039	-32620.2					-29670.7	-30133.3	-30619.2					-27634.4	-27539	-26685.9
213	-33319.1	-32647	-32058.9	-34200.3	-33115.4				-27381.7	-26403	-27922.6					-22187.5	-24155.2	-23879.4	-22083.1			-23727.3	-26468.7	-28149.4	-29199.3				-32843.9	-31972.6	-32564.1					-29612.5	-30098.3	-30524.7					-27395.7	-27268.1	-26463.9
212	-33779	-33055.5	-32463.7	-34368.2	-33410.7				-27855.5	-26577.3	-28130.5					-22505.2	-24410.2	-24254.6	-22286.1			-23960.7	-26743.2	-28300	-29635.4				-33020.1	-32152.9	-32738.2					-29910.4	-30233.3	-30680.2					-27433.4	-27329.2	-26444.9
211	-34414.9	-33527.2	-32797.9	-35254.4	-33763				-28338.3	-26939.7	-28521.6					-22804.8	-24794.3	-24708.2	-22602.6			-24343	-27180.8	-28679.9	-30146.7				-33428.5	-32606.1	-33155.9					-30174.8	-30645.7	-31045.1					-27569.2	-27513.4	-26637.5
210	-35038.5	-34080.2	-33380.4	-36036.3	-34254.3				-28965.8	-27368.9	-28972.2					-23230.9	-25187.4	-25209	-22995.3			-24775	-27650.7	-29059.5	-30794.2				-33891.3	-33084.8	-33650.6					-30671.7	-31081.7	-31483.6					-27701.9	-27605.6	-26752.1
209	-34999.3	-34225.3	-33426.8	-36288.1	-34615.5				-29124.7	-27521.3	-29101					-23322.5	-25350.3	-25280.8	-23061.2			-24812.7	-27801.8	-29261.4	-30882.1				-33972.5	-33219.8	-33761.7					-30734.6	-31172.8	-31569.2					-27459.8	-27349.4	-26468.5
208	-34309.1	-33383	-32562	-35738.8	-34167				-28604.8	-27022.2	-28468.4					-22685.5	-24849.1	-24803.6	-22612.7			-24337.2	-27184.9	-28834	-30323.5				-33298.9	-32549.5	-33072.3					-29922.9	-30519.1	-30815.3					-26408.6	-26308.9	-25503.5
207	-32175.7	-31291.6	-30585.5	-33720.6	-32690.5				-27086.4	-25524.3	-26735.6					-21374.8	-23499.8	-23385.5	-21204.6			-22994.8	-25618.2	-27184.6	-28601.3				-31283.9	-30642.2	-31083.3					-28064.6	-28738.2	-28920					-24305.7	-24189.9	-23380.7
206	-28676.9	-27868.6	-27187.1	-30048.9	-30017				-24448.1	-22926.3	-23922.1					-19096.8	-21073.8	-20973.7	-18968.5			-20495.5	-22931.5	-24580.8	-25740.4				-28058.6	-27428.5	-27792.2					-25025	-25745.7	-25788					-21061.6	-20935.4	-20222.5
205	-24034.9	-23378.4	-22849.5	-25779.7	-25954.5				-20784	-19551.5	-20182.7					-16062.2	-17808.5	-17561.6	-15995.7			-17363.9	-19372.4	-21010.1	-21902.1				-23599.3	-23281.4	-23519.6					-20920.7	-21627.2	-21719.9					-16899	-16776.3	-16138.7
204	-18727.3	-18220.9	-17747.6	-21086.5	-20836.8				-16496.9	-15451.4	-15792.7					-12538.7	-14035.7	-13793.7	-12424.3			-13758.6	-15129.4	-16587.5	-17293.2				-18427.6	-18278.9	-18401.8					-16233	-16910.9	-16823.2					-12148.8	-11998.6	-11523.3
203	-12666.2	-12290.5	-11903.6	-15186	-14908				-11512.5	-10898.8	-10725.9					-8443.85	-9691.05	-9325.23	-8402.07			-9342.36	-10330.6	-11860.4	-12089.7				-12699.9	-12699.6	-12752.1					-10787.8	-11576.6	-11367.9					-6856.12	-6674.37	-6337.84
202	-6096.87	-5754.41	-5428.82	-8012.62	-8369.65				-5896.9	-5770.05	-5112.93					-3915.72	-5033.76	-4492.4	-3954.07			-4780.53	-5030.84	-6469.52	-6277.84				-6312.18	-6444.06	-6302.09					-4850.24	-5664.38	-5297.76					-1020.18	-888.578	-690.653
201	1307.28	1465.14	1702	-1208.27	-2537.71				217.569	-9.78947	1029.16					1072.35	535.162	1188.82	1075.75			403.951	929.429	-542.22	323.003				1000.93	551.747	893.657					1735.19	932.864	1416.74					5393.5	5593.16	5516.33
200	9154.18	9418.03	9506.81	9858.48	2999.71				6726.77	6339.63	7957.99					6604.36	6427.76	7124.04	6548.57			6026.84	7563.71	5909.34	7282.27				8594.01	8172.28	8694.86					9050.11	8154.32	8712.52					12101.4	12481	12148
[truncated: 10 more columns]

## Sheet: Fig 2B
Figure 2D
Fig. 2B MYH2 wavelength (nm)	MYH2 WT mean residue ellipticity (deg x cm2 x dmol-1)							L1870P ellipticity mean residue ellipticity (deg x cm2 x dmol-1)
260	51.6331	48.2752	50.5494	56.5688	-58.2362	-46.5901		196.417	185.299	192.436	179.583	33.6762	31.7591	3.40631	-3.53108
259	18.0573	12.0787	33.4295	24.8792	-79.8619	-79.2355		153.233	164.175	171.005	163.687	23.712	24.6318	13.5888	3.65193
258	41.4157	51.0497	52.0483	44.6225	-67.6547	-54.0883		140.564	147.887	155.637	150.748	31.7869	30.6751	3.60122	3.91314
257	15.3288	23.1467	22.5165	47.5995	-80.355	-76.6518		130.511	123.291	128.615	121.228	32.6437	24.7241	-8.35995	8.17414
256	8.05093	32.9073	17.9862	22.6021	-111.849	-94.3201		110.176	89.7071	113.532	128.647	23.4036	37.5001	-18.0099	-14.4319
255	28.1931	-2.59773	10.8102	19.8975	-87.9597	-109.505		60.7342	72.0578	82.2545	77.7326	18.0436	5.34967	1.97325	-3.75348
254	17.1899	-1.56675	44.4258	18.7074	-88.1121	-95.187		37.0251	20.9981	39.9398	37.7185	-8.20158	-0.440384	-27.5138	-24.6392
253	-3.12274	-10.1009	-4.60205	2.7823	-122.019	-138.659		-1.50394	14.0791	2.364	10.7152	-11.9382	-18.4055	-43.9864	-28.9468
252	-51.7365	-58.0776	-52.1947	-32.1658	-139.176	-149.582		-36.3218	-31.7263	-21.4875	-32.1169	-33.2814	-32.0947	-49.8284	-55.9755
251	-14.9553	-65.567	-54.6391	-46.6403	-152.76	-156.86		-66.9637	-66.5727	-73.5352	-57.7173	-37.5316	-40.9158	-77.4308	-78.8499
250	-54.8227	-50.9859	-78.517	-80.2085	-193.439	-201.816		-101.812	-106.424	-97.9604	-112.402	-69.8147	-57.6816	-104.038	-96.8956
249	-137.036	-140	-133.244	-130.397	-241.808	-227.472		-169.844	-169.619	-183.39	-165.735	-126.895	-128.27	-134.523	-124.109
248	-158.228	-160.697	-154.067	-156.597	-299.518	-280.686		-201.375	-211.049	-204.465	-223.821	-157.979	-158.655	-191.563	-199.275
247	-301.699	-313.787	-310.759	-298.403	-396.225	-411.152		-309.858	-313.6	-324.227	-307.34	-242.718	-244.062	-287.744	-257.328
246	-404.473	-407.233	-406.285	-396.316	-504.356	-524.208		-428.386	-415.457	-434.935	-424.002	-355.062	-362.172	-368.641	-370.733
245	-589.816	-589.357	-593.526	-602.002	-704.655	-706.703		-587.216	-561.071	-582.231	-563.635	-526.476	-514.272	-536.13	-536.56
244	-840.861	-873.833	-860.115	-856.925	-938.984	-945.485		-781.514	-781.983	-797.751	-785.92	-751.096	-729.22	-737.358	-747.915
243	-1176.19	-1171.06	-1174.13	-1157.95	-1258.53	-1268.98		-1049.13	-1032.43	-1044.46	-1049.42	-1014.2	-1016.54	-1015.31	-1012.81
242	-1654.38	-1623.06	-1620.5	-1637.53	-1699.26	-1681.67		-1423.68	-1406.19	-1438.98	-1431.13	-1425.06	-1416.83	-1398.77	-1400.17
241	-2200.33	-2180.75	-2201.74	-2187.63	-2244.01	-2222.03		-1877.12	-1873.47	-1911.93	-1892.78	-1926.08	-1912.84	-1912.68	-1901.26
240	-2931.68	-2921.94	-2929.33	-2936.64	-2957.49	-2954.07		-2467.21	-2432.57	-2502.94	-2482.18	-2565.73	-2565.9	-2526.62	-2509.16
239	-3872.07	-3855.46	-3859.58	-3883.22	-3885.82	-3856.61		-3211.93	-3193.66	-3268.88	-3247.89	-3381.38	-3366.73	-3310.88	-3285.87
238	-5011.42	-4956.33	-4989.58	-4981.25	-4941.28	-4929.95		-4100.44	-4055.48	-4187.6	-4130.3	-4379.54	-4368.09	-4272.36	-4254.98
237	-6356.25	-6325.47	-6348.65	-6336.5	-6264.51	-6237.02		-5198.31	-5179.26	-5283.32	-5247.26	-5568.99	-5560.93	-5438.56	-5406.06
236	-7996.92	-7925.06	-7976.88	-7950.74	-7844.97	-7795.35		-6478.04	-6444.26	-6573.63	-6576.9	-6985.57	-6976.05	-6819.78	-6780.83
235	-9914.34	-9904.17	-9908.83	-9861.2	-9675.28	-9653.54		-7989.99	-7959.46	-8113.12	-8085.42	-8642.38	-8634.52	-8367.83	-8349.01
234	-12103.5	-12075.6	-12062.4	-11985.8	-11833.1	-11762.4		-9735.8	-9689.39	-9872.25	-9844.62	-10562.6	-10551.9	-10278.7	-10249.9
233	-14519	-14447.6	-14528	-14474.1	-14151.4	-14065.4		-11689.1	-11673.1	-11883	-11839.1	-12748.8	-12741.6	-12329.7	-12288.6
232	-17209.2	-17125.1	-17156.9	-17106.2	-16704.1	-16639.4		-13773.1	-13760.5	-13987.6	-13946.6	-15063.6	-15062.7	-14575.7	-14513.2
231	-20046.2	-19998.2	-20054.5	-19962	-19502.6	-19400.1		-16050.7	-16035.4	-16300.7	-16278.3	-17599	-17619.2	-16991.9	-16931.9
230	-22910.4	-22847.1	-22919.6	-22863.5	-22301.9	-22173.8		-18328.6	-18325.5	-18626.5	-18592	-20135	-20149	-19434.9	-19363.3
229	-25748.4	-25635.6	-25732.5	-25670.5	-24978.3	-24855.4		-20555.9	-20537	-20868	-20843.9	-22608.3	-22633.3	-21815.9	-21717.6
228	-28430	-28340.6	-28449.2	-28317.5	-27610.7	-27460.6		-22664.9	-22643.3	-23026.4	-22984.5	-24961.4	-24981.7	-24066.2	-23991.9
227	-30794	-30684.9	-30786.6	-30705.7	-29883.7	-29747.8		-24523.7	-24510.1	-24927.7	-24882.9	-27063.9	-27068.2	-26066.7	-25984
226	-32759.9	-32605.8	-32759.4	-32648.9	-31777.6	-31631.8		-26059	-26066.2	-26512.5	-26446.1	-28774.9	-28795.6	-27716.3	-27613.9
225	-34249.8	-34150.8	-34256.2	-34127.9	-33208.9	-33069.9		-27247.2	-27256.6	-27699.8	-27655.2	-30098.6	-30127.3	-28981.3	-28886.5
224	-35303.1	-35224	-35297.9	-35178	-34208.1	-34084.4		-28117.9	-28106.1	-28581.7	-28534	-31047.2	-31056.8	-29905	-29784
223	-35956.9	-35854.1	-35968.7	-35802.3	-34875.2	-34730.4		-28600.8	-28576.4	-29058.7	-29014.4	-31584.1	-31609.1	-30394.3	-30273.9
222	-36178.4	-36025.4	-36184.6	-36051.7	-35090.9	-34914.6		-28793.5	-28799.5	-29290.7	-29241.4	-31812.1	-31818.2	-30557.6	-30462
221	-36078	-35965.6	-36044.5	-35975.3	-34972.6	-34828.5		-28735.5	-28711.5	-29185.4	-29129.2	-31722	-31704	-30440.4	-30348
220	-35705.4	-35554	-35662.5	-35553.6	-34620.3	-34461.4		-28432	-28417.4	-28890.5	-28819.7	-31386.2	-31380.6	-30125.2	-30021.9
219	-35122.4	-35007.3	-35140	-35014.6	-34069.5	-33893.4		-28028.9	-28007.3	-28473	-28409.5	-30883.9	-30890.7	-29636.7	-29553.3
218	-34439.8	-34362.4	-34460.6	-34360.5	-33399	-33290.8		-27511.3	-27473.8	-27953.7	-27880.6	-30294.3	-30292.1	-29066.1	-28956.9
217	-33745.4	-33697	-33758.2	-33647.4	-32760.8	-32619.6		-27003.6	-26921.6	-27401.1	-27313.6	-29692.3	-29687.8	-28492.2	-28379.2
216	-33127	-33042.8	-33131.3	-33021.2	-32130.4	-32014		-26520	-26468.4	-26941.1	-26842.6	-29145.9	-29123.2	-27955.7	-27847.6
215	-32673.5	-32596.4	-32645.2	-32540.2	-31661.8	-31539.2		-26124.1	-26084.4	-26556.8	-26467.7	-28732.3	-28696.3	-27535.1	-27449.5
214	-32355.6	-32272.5	-32299.5	-32197.2	-31348.1	-31230.6		-25926.6	-25849.8	-26312	-26257.9	-28456.2	-28413.2	-27234.5	-27177.2
213	-32269	-32152.1	-32214.2	-32155.6	-31264.1	-31152.3		-25855.2	-25803.9	-26245.3	-26186.6	-28376.5	-28345.6	-27191.5	-27112.2
212	-32434.9	-32323.7	-32398.2	-32368.5	-31452.6	-31341.3		-26019.4	-25998.2	-26450	-26355	-28543.5	-28498	-27353	-27260.7
211	-32946	-32791.7	-32876.5	-32730.4	-31885.1	-31771.7		-26365.8	-26315.8	-26763.6	-26687.5	-28938.9	-28879.9	-27692.2	-27601.5
210	-33333	-33200.5	-33282.9	-33144.7	-32331.2	-32201.4		-26740.5	-26678.7	-27144	-27061.4	-29362.9	-29322.5	-28094	-27991.9
209	-33425.9	-33285.3	-33401.2	-33296.7	-32414	-32286.6		-26823.4	-26734.6	-27220.3	-27155.3	-29457.4	-29429.6	-28189.3	-28078.7
208	-32519.8	-32449.9	-32543.6	-32434.9	-31539.8	-31452.2		-26185.5	-26142.6	-26592	-26541.6	-28812	-28801.3	-27566.3	-27479.4
207	-30510.7	-30463	-30588.1	-30461.1	-29624.2	-29541		-24668	-24638.1	-25007.7	-24984.1	-27143.3	-27119.7	-25927.5	-25889.9
206	-27152.9	-27101.1	-27250.3	-27205.5	-26429	-26334.5		-22025.6	-22005.5	-22355.6	-22364.8	-24387.4	-24387.9	-23269.5	-23211
205	-22911.7	-22873.3	-22960.1	-22962.1	-22340.7	-22293		-18676.6	-18670.5	-18980	-18984	-20745.9	-20776.7	-19788.5	-19755.5
204	-17891.5	-17916.9	-17974.6	-17916.4	-17454.6	-17479.1		-14678.9	-14727.7	-14931.2	-14934.8	-16424.5	-16479.6	-15637.3	-15639.3
203	-12173.6	-12271.4	-12246.3	-12341.2	-11998	-12033.9		-10145.6	-10161.1	-10309.4	-10359.6	-11567.9	-11600.5	-10973	-10982.4
202	-5951.73	-5991	-5932.68	-5956.97	-6004.48	-6024.76		-5213.98	-5263.23	-5333.66	-5374.85	-6119.05	-6219.42	-5854.97	-5833.45
201	1060.22	958.829	1147.92	1102.26	787.803	679.276		508.351	420.226	418.598	373.985	-97.4315	-181.221	60.4438	-53.1513
200	8725.16	8589.52	8726.42	8664.8	8091	8039.16		6631.53	6474.3	6732.71	6643.66	6585.34	6447.55	6441.26	6405.94

## Sheet: Fig2C
FIg2C MYH7 and MYH2 % helicity	MYH7 WT	L1492P	A1440del	E1507del	E1508del	E1610K	A1636P	E1669del	K1729del	R1845W	MYH2 WT	L1870P
	99.06	67.46	91.86	89.22	92.25	102.2	78.37	82.38	73.39	93.02	100.5	79.98
	97.43	72.97	92.99	89.01	91.53	99.16	81.8	84.73	78.88	92.1	100.07	80
	96.75	69.16	95.23	86.47	93.7	100.96	86.4	83.43	87.58	91.45	100.51	81.36
	101.39	67.39			93.4				84.12		100.14	81.23
	98.79										97.47	88.36
											96.99	88.38
												84.88
												84.61

## Sheet: Fig2D
Fig 2E MYH7 Normalised melting curves	Temperature (˚C)	MYH7 WT						A1440DEL						L1492P						E1507del						E1508del						A1636P						E1669del						K1729del
	10	1	1	1	1	1	1	1	1	1				1	1	1				1	1	1				1	1					1	1	1				1	1	1				1	1	1	1
	11	0.998058	0.991769	0.989603	0.994158	0.997129	0.986082	0.994039	0.99455	0.995246				0.991306	0.988153	0.989746				0.998857	0.993483	0.995591				0.992675	0.99511					0.991359	0.993101	0.982185				1.00443	0.995781	0.998401				0.993012	0.98545	0.98545	0.991355
	12	0.985479	0.984984	0.980636	0.990709	0.993016	0.982874	0.988725	0.988385	0.990172				0.980796	0.979009	0.980023				0.993246	0.988718	0.990329				0.986436	0.991314					0.98213	0.9854	0.976106				1.00356	0.991357	0.992391				0.985328	0.97297	0.97297	0.986813
	13	0.983236	0.975484	0.973466	0.990213	0.990454	0.979046	0.982551	0.982551	0.982229				0.972657	0.968528	0.971404				0.98934	0.983224	0.985445				0.983889	0.987625					0.974008	0.979064	0.970382				0.999792	0.984554	0.986504				0.975689	0.95719	0.95719	0.978332
	14	0.976358	0.967062	0.963806	0.988312	0.98572	0.976763	0.976869	0.976656	0.976124				0.963331	0.95731	0.961292				0.984653	0.977977	0.980781				0.977608	0.980687					0.965206	0.971244	0.965924				0.99343	0.976513	0.97784				0.965072	0.944624	0.944624	0.969949
	15	0.971581	0.957748	0.954783	0.9847	0.981311	0.97123	0.969407	0.969399	0.968427				0.949592	0.945441	0.949887				0.979083	0.972592	0.976084				0.97353	0.976035					0.956465	0.962556	0.959095				0.98779	0.968572	0.968813				0.954958	0.930477	0.930477	0.961414
	16	0.962232	0.951492	0.945213	0.979751	0.977423	0.968939	0.9624	0.962421	0.958992				0.93442	0.935233	0.939184				0.973879	0.96653	0.970549				0.968244	0.972073					0.947371	0.956099	0.954466				0.979864	0.959289	0.957825				0.943166	0.923429	0.923429	0.95447
	17	0.955185	0.943823	0.935352	0.973449	0.970906	0.964673	0.954872	0.956107	0.950137				0.91804	0.921964	0.925642				0.96782	0.962728	0.964546				0.964353	0.966426					0.942567	0.948299	0.947427				0.971841	0.948977	0.947345				0.932467	0.909714	0.909714	0.943869
	18	0.948642	0.936345	0.925692	0.974962	0.966721	0.959309	0.9471	0.947522	0.940139				0.904014	0.908706	0.916506				0.963312	0.956712	0.957106				0.958959	0.960488					0.932903	0.939406	0.943136				0.962571	0.939062	0.935559				0.918942	0.900257	0.900257	0.933835
	19	0.940225	0.922873	0.915942	0.965293	0.959123	0.95602	0.938725	0.939881	0.928514				0.886082	0.897941	0.904369				0.956279	0.952857	0.950927				0.95365	0.956797					0.928364	0.931035	0.938179				0.953104	0.927758	0.924343				0.905321	0.8877	0.8877	0.922137
	20	0.931914	0.915538	0.906035	0.960387	0.954608	0.950948	0.92985	0.92996	0.918366				0.870132	0.884769	0.894718				0.950785	0.945147	0.942621				0.94927	0.947416					0.92357	0.922911	0.932229				0.943211	0.916937	0.911822				0.891364	0.877522	0.877522	0.910714
	21	0.921426	0.906597	0.897576	0.958783	0.948853	0.945601	0.920636	0.921855	0.907154				0.852063	0.871978	0.882808				0.943942	0.940663	0.934375				0.944142	0.94005					0.916632	0.916176	0.925893				0.93322	0.904621	0.900675				0.877215	0.866378	0.866378	0.898007
	22	0.912883	0.90004	0.887881	0.950926	0.941225	0.939537	0.910229	0.912947	0.894199				0.832162	0.861224	0.872564				0.937283	0.933932	0.925447				0.93856	0.93571					0.910294	0.908088	0.916059				0.92254	0.892386	0.886906				0.86023	0.852199	0.852199	0.885535
	23	0.902524	0.890595	0.877949	0.942283	0.935871	0.932683	0.900022	0.903777	0.883682				0.814826	0.847787	0.861689				0.925209	0.923445	0.914339				0.931178	0.924823					0.902904	0.90087	0.90692				0.911386	0.881441	0.872357				0.844868	0.840085	0.840085	0.870706
	24	0.891484	0.882414	0.869022	0.939575	0.931135	0.925444	0.889063	0.89473	0.870411				0.796076	0.832848	0.849919				0.914851	0.912542	0.904637				0.923088	0.915265					0.892707	0.892432	0.896293				0.900454	0.869972	0.85765				0.830348	0.826746	0.826746	0.855722
	25	0.877852	0.875862	0.860457	0.934634	0.921516	0.91825	0.877156	0.886084	0.857486				0.776897	0.820556	0.839905				0.90381	0.900482	0.892484				0.919867	0.909587					0.884047	0.883485	0.883437				0.888324	0.858075	0.843284				0.815925	0.812546	0.812546	0.840573
	26	0.866224	0.867284	0.8515	0.927128	0.912216	0.910546	0.864601	0.876294	0.843083				0.757795	0.802001	0.827953				0.89073	0.888584	0.879873				0.908106	0.900055					0.874116	0.876467	0.873599				0.876578	0.846872	0.828488				0.801612	0.798269	0.798269	0.826586
	27	0.852475	0.856562	0.841259	0.914281	0.907513	0.90556	0.852038	0.867473	0.829816				0.736833	0.784895	0.816715				0.881678	0.87654	0.869366				0.901413	0.889563					0.861688	0.868896	0.864937				0.864469	0.833646	0.812607				0.787623	0.781841	0.781841	0.811367
	28	0.837731	0.849113	0.832026	0.90616	0.897307	0.905088	0.839078	0.85778	0.816793				0.722576	0.766441	0.803276				0.869481	0.862265	0.857537				0.893752	0.881067					0.85028	0.858673	0.856856				0.851462	0.822395	0.796629				0.77724	0.768098	0.768098	0.794575
	29	0.825544	0.838898	0.823202	0.898859	0.88776	0.887542	0.824536	0.848164	0.804335				0.706783	0.748362	0.790652				0.858223	0.847789	0.846659				0.883413	0.87157					0.837551	0.848429	0.84824				0.838292	0.810953	0.78122				0.763535	0.752391	0.752391	0.777188
	30	0.809182	0.826889	0.812047	0.886328	0.879257	0.880287	0.809191	0.836505	0.791768				0.691234	0.729344	0.778145				0.845181	0.834116	0.836057				0.877563	0.859132					0.821946	0.836797	0.837926				0.825535	0.801474	0.765198				0.751164	0.737735	0.737735	0.761029
	31	0.78996	0.815794	0.80201	0.878827	0.866993	0.870351	0.793449	0.825318	0.779632				0.675162	0.708644	0.764235				0.831799	0.819501	0.827069				0.865385	0.846521					0.808092	0.82388	0.827312				0.811079	0.791693	0.751113				0.73621	0.721999	0.721999	0.744155
	32	0.773551	0.80478	0.79007	0.867845	0.857851	0.861662	0.777111	0.813485	0.766978				0.661549	0.684434	0.753113				0.819194	0.804917	0.812309				0.85397	0.834905					0.792496	0.810748	0.814633				0.797219	0.784687	0.736446				0.721268	0.705445	0.705445	0.727567
	33	0.754181	0.795225	0.777966	0.858969	0.848553	0.847819	0.759184	0.800551	0.754639				0.642496	0.662245	0.737078				0.804002	0.789862	0.795204				0.844759	0.819015					0.775725	0.799617	0.799738				0.782465	0.773463	0.723271				0.705857	0.68623	0.68623	0.712256
	34	0.736904	0.777603	0.765763	0.849078	0.835844	0.834655	0.741764	0.787626	0.740934				0.626513	0.637828	0.712713				0.790303	0.777652	0.781022				0.832101	0.806687					0.75856	0.78802	0.786546				0.767594	0.763274	0.711524				0.68875	0.669496	0.669496	0.696051
	35	0.711859	0.761251	0.754277	0.834973	0.822225	0.819412	0.723777	0.77608	0.728707				0.609035	0.615123	0.703125				0.775329	0.7633	0.768082				0.830652	0.795181					0.742866	0.777251	0.774415				0.757393	0.751425	0.7022				0.670912	0.654033	0.654033	0.68076
	36	0.690883	0.744695	0.74506	0.829909	0.808205	0.809016	0.70501	0.764317	0.716395				0.589074	0.589924	0.68245				0.763372	0.744377	0.758006				0.813725	0.783339					0.725435	0.765826	0.762037				0.755913	0.759734	0.685325				0.650919	0.63287	0.63287	0.664879
	37	0.675594	0.729311	0.73681	0.819786	0.795906	0.792124	0.685589	0.752509	0.703727				0.565045	0.561765	0.649093				0.747535	0.741238	0.750109				0.806886	0.776357					0.711994	0.752125	0.751898				0.755463	0.726526	0.696328				0.631136	0.62039	0.62039	0.648864
	38	0.652986	0.711182	0.722189	0.806206	0.784573	0.778524	0.665946	0.741654	0.697702				0.544711	0.5377	0.625204				0.735022	0.740574	0.744844				0.795808	0.766441					0.707502	0.753951	0.735396				0.740427	0.700402	0.687453				0.610833	0.614499	0.614499	0.636726
	39	0.628388	0.704461	0.712743	0.798219	0.767956	0.766036	0.645973	0.730397	0.692141				0.541782	0.510656	0.60189				0.723955	0.738585	0.737508				0.782074	0.760344					0.672375	0.744257	0.7115				0.71807	0.675892	0.656949				0.590985	0.614992	0.614992	0.627402
	40	0.603116	0.693319	0.711689	0.783214	0.750829	0.749698	0.62466	0.711638	0.684995				0.514439	0.484799	0.577382				0.714226	0.739308	0.723953				0.774772	0.748997					0.62461	0.732054	0.682192				0.705101	0.650608	0.643944				0.566492	0.587404	0.587404	0.593163
	41	0.582551	0.680008	0.687048	0.765689	0.731571	0.735826	0.603766	0.705302	0.667685				0.524859	0.470923	0.554152				0.699315	0.715929	0.698221				0.758854	0.733249					0.640818	0.721516	0.665485				0.680675	0.619297	0.624206				0.546707	0.554311	0.554311	0.575004
	42	0.555924	0.67187	0.665845	0.751283	0.705663	0.720163	0.582497	0.690495	0.653253				0.490146	0.469119	0.526048				0.664245	0.703856	0.698223				0.741104	0.71317					0.62322	0.706649	0.648578				0.661174	0.588842	0.603237				0.523365	0.525924	0.525924	0.56081
	43	0.528985	0.658537	0.643941	0.73494	0.677721	0.70188	0.562689	0.661571	0.634406				0.44832	0.425549	0.49515				0.64743	0.683756	0.684291				0.72144	0.686219					0.597045	0.689516	0.618356				0.637287	0.561816	0.59338				0.500311	0.496735	0.496735	0.531338
	44	0.502178	0.628708	0.623137	0.707857	0.645176	0.686514	0.544974	0.635856	0.612626				0.394274	0.381826	0.461658				0.627249	0.660676	0.655445				0.695009	0.664069					0.565872	0.66823	0.573717				0.611732	0.528801	0.567897				0.476414	0.466384	0.466384	0.499778
	45	0.47237	0.58188	0.600088	0.674309	0.598502	0.66555	0.530149	0.615119	0.586949				0.350008	0.34106	0.420144				0.587168	0.616163	0.609075				0.661406	0.622298					0.53564	0.643342	0.528608				0.57934	0.490197	0.532584				0.448327	0.434733	0.434733	0.461948
	46	0.43636	0.530225	0.572989	0.612876	0.53031	0.630825	0.519258	0.580539	0.551374				0.306613	0.296424	0.382253				0.540742	0.553358	0.554116				0.599747	0.552668					0.493971	0.61387	0.482577				0.542147	0.447842	0.487738				0.41486	0.397827	0.397827	0.421022
	47	0.400005	0.47552	0.534342	0.509039	0.437958	0.600832	0.514171	0.551878	0.511008				0.26817	0.264574	0.348804				0.491846	0.468216	0.457279				0.502839	0.452444					0.441062	0.566543	0.433328				0.491521	0.398629	0.430365				0.4025	0.359124	0.359124	0.376691
	48	0.363451	0.419437	0.487694	0.405211	0.346906	0.572619	0.512844	0.511378	0.456566				0.228758	0.225282	0.315975				0.381478	0.375039	0.375058				0.393362	0.356587					0.373389	0.491885	0.38477				0.428417	0.343045	0.364228				0.375378	0.311216	0.311216	0.34135
	49	0.32057	0.361517	0.432515	0.323347	0.277942	0.550486	0.502106	0.468818	0.390658				0.190158	0.192131	0.281454				0.335713	0.311229	0.316639				0.308259	0.284701					0.28829	0.382479	0.339973				0.361041	0.297952	0.314545				0.310415	0.261809	0.261809	0.304407
	50	0.273973	0.286015	0.36455	0.257283	0.221485	0.502225	0.456759	0.413559	0.331031				0.157805	0.161893	0.249478				0.279499	0.267072	0.272696				0.249168	0.224035					0.207503	0.257394	0.296631				0.310298	0.262147	0.274958				0.246666	0.215557	0.215557	0.266681
	51	0.22583	0.213997	0.288151	0.205099	0.181338	0.442576	0.384436	0.339813	0.279185				0.129514	0.129231	0.22251				0.236516	0.231061	0.235699				0.194786	0.174576					0.155167	0.172726	0.256534				0.268016	0.228451	0.240355				0.184813	0.171616	0.171616	0.233886
	52	0.174556	0.158694	0.211589	0.168301	0.149576	0.37493	0.294138	0.256029	0.236537				0.111848	0.110995	0.199095				0.2105	0.200528	0.204056				0.154629	0.140652					0.126258	0.131823	0.221432				0.232458	0.201157	0.211577				0.149392	0.142934	0.142934	0.207656
	53	0.134822	0.125343	0.15035	0.140278	0.127141	0.31643	0.208536	0.180391	0.203457				0.0950534	0.0919812	0.181282				0.178294	0.172072	0.176136				0.12689	0.118947					0.108281	0.107994	0.19173				0.203472	0.175647	0.186218				0.119445	0.116984	0.116984	0.185912
	54	0.108314	0.106194	0.110626	0.119392	0.108459	0.278379	0.145001	0.131415	0.177181				0.0815504	0.0785382	0.161813				0.148161	0.148739	0.15016				0.105866	0.0991407					0.0926507	0.0910364	0.165008				0.179145	0.15535	0.164055				0.09683	0.0973438	0.0973438	0.166856
	55	0.0888409	0.0946064	0.0847619	0.105819	0.0940895	0.25508	0.11057	0.105006	0.154398				0.070851	0.0700462	0.142574				0.130603	0.128385	0.127817				0.0916416	0.0845675					0.0816818	0.0783419	0.142988				0.156941	0.136807	0.144154				0.0816993	0.0825629	0.0825629	0.149506
	56	0.0759371	0.0777666	0.0684452	0.0870208	0.0843048	0.242864	0.0908725	0.0876152	0.136668				0.0623249	0.0598972	0.126091				0.111115	0.111889	0.111331				0.0779267	0.0694975					0.0710828	0.0676851	0.125092				0.136393	0.119727	0.125576				0.0677948	0.0699675	0.0699675	0.133513
	57	0.0581073	0.0666446	0.0550443	0.0800576	0.0700272	0.232251	0.0782238	0.075717	0.118253				0.055399	0.0528429	0.106189				0.093368	0.096478	0.0943463				0.0675918	0.0591397					0.0625004	0.057985	0.108475				0.118327	0.10356	0.107778				0.0578119	0.0590736	0.0590736	0.116759
	58	0.0464201	0.0578664	0.0453163	0.0717529	0.0623051	0.222559	0.0684909	0.0654511	0.103873				0.046793	0.0452605	0.0922051				0.0801257	0.0827757	0.080567				0.0558637	0.053456					0.0552282	0.0508201	0.0940321				0.101256	0.0895823	0.0932448				0.0505485	0.0506122	0.0506122	0.101886
	59	0.0404741	0.0453668	0.036073	0.060305	0.0581931	0.216358	0.0605449	0.0572934	0.0915963				0.0435717	0.0383257	0.0774406				0.0683248	0.0727467	0.0688786				0.0490463	0.0446866					0.048843	0.0429248	0.0816672				0.0872369	0.0789607	0.0810328				0.041603	0.0443408	0.0443408	0.0890936
	60	0.0335531	0.045871	0.0297456	0.0567804	0.0505798	0.210399	0.052838	0.0510396	0.0789325				0.0399943	0.0357463	0.0657393				0.0582687	0.0635269	0.0596082				0.0480517	0.0360224					0.0421127	0.0378584	0.0706832				0.0739411	0.0683673	0.0708596				0.0351729	0.0419103	0.0419103	0.0756904
	61	0.0287478	0.0421872	0.0244645	0.0502356	0.0434943	0.204652	0.048047	0.043791	0.0704744				0.0326847	0.0303513	0.0560464				0.0498098	0.0550703	0.0506846				0.0410489	0.0319768					0.0367879	0.031961	0.0620538				0.064222	0.059209	0.0611571				0.0296441	0.0353635	0.0353635	0.0653418
	62	0.0214013	0.0359888	0.0200846	0.0456517	0.0385055	0.197396	0.0424421	0.0397571	0.062799				0.0258695	0.0264593	0.0472857				0.0412771	0.0488173	0.0434791				0.0355816	0.0290182					0.0336169	0.0273392	0.0520489				0.0549467	0.0517557	0.0533699				0.0255642	0.0289474	0.0289474	0.0562582
	63	0.0216209	0.035235	0.0148851	0.0391739	0.0341593	0.192049	0.0381934	0.0354464	0.0537134				0.0241658	0.0231219	0.0404202				0.0349837	0.0421386	0.0364782				0.030611	0.0249946					0.0288835	0.0232401	0.0469721				0.048108	0.045271	0.0452313				0.021452	0.0257445	0.0257445	0.0474789
	64	0.0205274	0.0290658	0.0123367	0.0390771	0.0309242	0.189902	0.0336291	0.0324588	0.0480888				0.023787	0.0202274	0.0339994				0.027532	0.0356232	0.0298601				0.0245214	0.0223006					0.0261134	0.02021	0.0392967				0.0407238	0.0400887	0.0376408				0.0189844	0.0218888	0.0218888	0.0397025
	65	0.019949	0.0243813	0.0103176	0.0352488	0.0277293	0.187986	0.0305359	0.029086	0.0416264				0.0185737	0.0177389	0.0294825				0.0248269	0.030761	0.0266042				0.0231689	0.0178911					0.0229091	0.0180109	0.0338182				0.0352997	0.0342022	0.0316282				0.0159555	0.0176384	0.0176384	0.033163
	66	0.0209	0.0220895	0.00685122	0.0281648	0.0239794	0	0.027286	0.0260381	0.0348017				0.0162109	0.0148029	0.0247794				0.0203972	0.0266492	0.021532				0.0175089	0.0179453					0.0196973	0.0142359	0.02884				0.0302111	0.0290403	0.0259205				0.0132719	0.0164502	0.0164502	0.028275
	67	0.0167708	0.0213874	0.00506779	0.024407	0.0212342	0	0.0250987	0.0239762	0.0290654				0.0160861	0.0143952	0.0200181				0.0179603	0.0224475	0.0183146				0.0197028	0.0138917					0.0176906	0.0114414	0.0245181				0.0261162	0.0246554	0.0204714				0.0112923	0.0145621	0.0145621	0.0233368
	68	0.0173975	0.0160869	0.00365845	0.0227392	0.0201278	0	0.0235186	0.0217571	0.0239755				0.0137614	0.0118031	0.0172182				0.0126875	0.01971	0.0154631				0.0137197	0.0111087					0.0170757	0.00885594	0.0211736				0.0219175	0.0212597	0.0176949				0.009141	0.0153452	0.0153452	0.019974
	69	0.009422	0.0148882	0.00229491	0.0197358	0.0152609	0	0.0206404	0.0200541	0.0194132				0.0106321	0.0114722	0.0136235				0.0128484	0.0168348	0.0132812				0.0120584	0.00740849					0.0134248	0.00797471	0.0173664				0.0177548	0.0174027	0.0153469				0.00691655	0.0095591	0.0095591	0.0157399
	70	0.0118045	0.0129861	0.00085208	0.0133668	0.0149462	0	0.01934	0.0184664	0.0131117				0.00989881	0.00982752	0.0104648				0.00874381	0.0131344	0.0114335				0.0129178	0.00815939					0.0121171	0.00494202	0.0147751				0.014119	0.0151572	0.0132757				0.00578221	0.00962267	0.00962267	0.0124854
	71	0.0068325	0.0108466	0.00036295	0.0138391	0.0101053	0	0.0179041	0.0173678	0.0107783				0.00825151	0.00764529	0.00858264				0.00920808	0.00962464	0.0100532				0.00879696	0.006549					0.0099631	0.00467739	0.0122375				0.011079	0.0121028	0.0117989				0.00323803	0.00862034	0.00862034	0.00924971
	72	0.00983365	0.0125851	-0.0007326	0.00895746	0.0100568	0	0.0154166	0.0164158	0.00916093				0.00550506	0.00690153	0.00732421				0.00677113	0.00510204	0.00864635				0.0098885	0.00156072					0.0064235	0.00179289	0.00863118				0.00823244	0.0104528	0.00963782				0.00224656	0.00601269	0.00601269	0.00761894
	73	0.00477424	0.00908106	-0.0020995	0.00498806	0.0100888	0	0.0138086	0.0148648	0.0084363				0.00399064	0.00507827	0.00613031				0.00721194	0.00572678	0.00676358				0.00770063	0.00135509					0.00404438	0.00070128	0.00852				0.00573024	0.00747637	0.00709313				0.00083161	0.00341522	0.00341522	0.0049193
	74	0.00583097	0.00719709	-0.0015009	0.0041882	0.00834812	0	0.0116846	0.0143068	0.00590004				0.00044809	0.00577037	0.00371791				0.00547892	0.00474351	0.00587023				0.00190062	0.00112982					0.00758275	8.6009e-05	0.00697238				0.00473767	0.00602838	0.00571047				0.00020748	0.00558528	0.00558528	0.00462705
	75	0.00653928	0.00588329	-0.0017901	0.00360116	0.0067921	0	0.0102782	0.0136666	0.0049667				0.00176764	0.00449397	0.00563492				0.00483198	0.00319494	0.00517153				0.00086653	0.00214988					0.00192507	-0.0001601	0.00432904				0.00268693	0.00502258	0.00444022				0.00082311	0.00272664	0.00272664	0.00328393
	76	0.00153852	0.00285472	-0.0017164	0.00022358	0.00473198	0	0.00866798	0.0113244	0.00360292				0.00136249	0.00285861	0.00358197				0.00195257	0.00250414	0.0044568				0.00124235	0.00045978					0.00325258	0.00044193	0.00419276				0.0022617	0.00413947	0.00288895				-0.0002585	0.00111926	0.00111926	0.00198386
	77	0.00067497	0.00344437	-0.0021162	-0.0003431	0.0025074	0	0.00720492	0.00817691	0.0024203				0.0024503	0.00049671	0.00229417				0.00235313	0.00125281	0.00320175				-0.0017355	0.00080635					0.0010009	-0.0002117	0.00087872				0.00100022	0.00224163	0.00227772				0.00048978	0.00249276	0.00249276	0.00072961
	78	0.00407282	-0.0018256	-0.0011837	0.00454927	0.00273932	0	0.00138579	0.00703199	0.0005971				0.00061258	0.00263627	0.00273006				0.00300679	0.00042146	0.00249826				0.00197004	0.00054758					-0.0003464	-1.326e-06	0.00171261				0.00118824	8.9425e-06	0.00175923				-0.0005782	0.00273682	0.00273682	-0.0015799
	79	0.0029517	0.00212761	-0.0011793	0.00178145	0.00160099	0	0.00121873	0.00488274	0.00096378				0.00020986	0.00304015	0.00217013				0.00190564	0.00013669	0.00167827				-1.915e-05	-0.0026143					-0.0009266	-0.0002911	0.00066173				0.0004777	0.00036551	0.00123651				-4.933e-05	0.00018947	0.00018947	-0.0002446
	80	0	0	0	0	0	0	0	0	0				0	0	0				0	0	0				0	0					0	0	0				0	0	0				0	0	0	0
[truncated: 6 more columns]

## Sheet: Fig2E
Fig 2F MYH2 Normalised melting curves	Temperature (˚C)	MYH2 WT						L1870P
	10	1	1	1				1	1	1
	11	0.992983	0.994811	0.985193				0.986733	0.993436	0.990922
	12	0.987796	0.991331	0.971598				0.974385	0.978249	0.979564
	13	0.98018	0.980678	0.957616				0.957921	0.95715	0.966391
	14	0.97312	0.974945	0.943527				0.953085	0.938522	0.953781
	15	0.966216	0.971185	0.928479				0.931042	0.923711	0.939059
	16	0.961715	0.97177	0.912591				0.921682	0.906991	0.924366
	17	0.956168	0.968389	0.895916				0.907109	0.888625	0.909117
	18	0.949129	0.963909	0.878889				0.893205	0.872642	0.89066
	19	0.942048	0.958961	0.861274				0.880011	0.8522	0.874804
	20	0.935597	0.961115	0.844091				0.861359	0.83384	0.859293
	21	0.930245	0.955211	0.826586				0.852611	0.817124	0.842473
	22	0.923982	0.949022	0.808988				0.845293	0.802578	0.825098
	23	0.919714	0.941367	0.793115				0.83568	0.789399	0.806549
	24	0.911786	0.94046	0.773588				0.816399	0.777693	0.788817
	25	0.906903	0.930602	0.759044				0.816847	0.767776	0.771945
	26	0.90024	0.922393	0.742657				0.800037	0.758435	0.75479
	27	0.893188	0.917306	0.730041				0.795434	0.747487	0.736023
	28	0.884593	0.911653	0.718567				0.782387	0.737246	0.72078
	29	0.876298	0.904886	0.710813				0.772898	0.724565	0.704847
	30	0.870359	0.892735	0.704719				0.758042	0.710566	0.691236
	31	0.862923	0.885595	0.699718				0.751486	0.695826	0.677126
	32	0.853016	0.875384	0.695587				0.744768	0.677895	0.663901
	33	0.841862	0.868224	0.693572				0.721934	0.646606	0.652272
	34	0.829669	0.858164	0.686891				0.707392	0.625518	0.640681
	35	0.815789	0.845613	0.683068				0.700312	0.676818	0.631691
	36	0.800239	0.831421	0.674943				0.684725	0.635033	0.621985
	37	0.784487	0.816953	0.662643				0.668061	0.624939	0.613272
	38	0.766211	0.80188	0.640888				0.650658	0.622575	0.613832
	39	0.748143	0.783171	0.607308				0.629606	0.6106	0.62537
	40	0.731068	0.765094	0.616208				0.615691	0.596144	0.643847
	41	0.713075	0.749304	0.586604				0.593885	0.573559	0.636648
	42	0.694028	0.735432	0.555551				0.574945	0.556036	0.589074
	43	0.674509	0.722751	0.526524				0.552052	0.53601	0.545409
	44	0.653749	0.698093	0.499292				0.530404	0.52073	0.521229
	45	0.628741	0.678983	0.478955				0.500109	0.501966	0.49387
	46	0.601371	0.656641	0.461035				0.47236	0.480334	0.457383
	47	0.569837	0.631201	0.438508				0.431685	0.458511	0.430069
	48	0.536494	0.609319	0.416823				0.401232	0.429486	0.399373
	49	0.49381	0.569498	0.386598				0.381781	0.404105	0.36309
	50	0.443961	0.524277	0.360911				0.352685	0.378722	0.332043
	51	0.387443	0.466436	0.328632				0.306346	0.345007	0.302761
	52	0.328118	0.411526	0.297255				0.272323	0.309827	0.270357
	53	0.266495	0.346627	0.266207				0.230461	0.272515	0.237749
	54	0.212119	0.289306	0.231813				0.201805	0.234686	0.208682
	55	0.164198	0.240482	0.196729				0.154703	0.192987	0.179383
	56	0.130809	0.19961	0.16708				0.125664	0.155907	0.154581
	57	0.101557	0.166535	0.138696				0.103762	0.12459	0.13137
	58	0.0830015	0.142414	0.119596				0.0844445	0.100847	0.114701
	59	0.0659938	0.117015	0.10328				0.0811507	0.0841817	0.0981416
	60	0.0541551	0.103612	0.0899019				0.0599725	0.0700816	0.0860297
	61	0.0441456	0.0945006	0.0780064				0.052638	0.0602611	0.0767017
	62	0.0363036	0.0826136	0.0694586				0.0427378	0.0515347	0.0656307
	63	0.028027	0.0708755	0.0600407				0.0343659	0.0433468	0.0579725
	64	0.0219319	0.0638558	0.0515043				0.0269029	0.0370863	0.049476
	65	0.0177863	0.0543814	0.0451594				0.0263806	0.0318507	0.0408599
	66	0.0154804	0.0455246	0.0380751				0.0158098	0.0272734	0.0335192
	67	0.0128697	0.0431177	0.0332449				0.0144601	0.0231948	0.030335
	68	0.00953296	0.0366312	0.0283255				0.00526087	0.0198267	0.0239243
	69	0.00785989	0.0316242	0.0263938				0.00131209	0.016055	0.0205687
	70	0.00629306	0.0283819	0.0206763				0.00320604	0.0129309	0.0150107
	71	0.00434606	0.0167991	0.0167825				0.00764791	0.0117601	0.012261
	72	0.00253624	0.0119143	0.0124319				0.00500283	0.0090272	0.0114942
	73	0.00010905	0.00161303	0.00884917				0.00255208	0.0074866	0.00734598
	74	0	-0.0034806	0.00427255				0.00323842	0.00535678	0.00420747
	75	0	0	0				0.00537265	0.00419826	0.0043135
	76	0	0	0				0.00503522	0.00307198	0.00368727
	77	0	0	0				-0.0059524	0.00237073	0.00184482
	78	0	0	0				-0.0003019	0.00220347	0.0017647
	79	0	0	0				-0.0013079	0.00020254	-0.0014298
	80	0	0	0				0	0	0

## Sheet: Fig2F
Fig 2F MYH7 & Tm °C	MYH7 WT	A1440del	L1492P	E1507del	E1508del	E1610K	A1636P	E1669del	K1729del	R1845W	MYH2 WT	L1870P
	45.02	50.65	40.73	46.85	44.04	52.34	45.48	47.54	45.01	50.49	48.64	45.53
	46.91	48.95	40.24	46.87	46.96	51.95	47.54	45.31	44.23	50.19	50.15	45.34
	48.67	48.89	43.79	46.95		49.57	46.31	47.1	44.94	50.21	46.09	45.1
	46.96
	46.02
	48.39

## Sheet: Fig3A
Fig3A:DCom (Å)		MYH7 WT		MYH7 WT		MYH7 WT		MYH7 WT		L1492P		A1636P		E1610K		A1440del		WT_A1440del		E1507del		E1508del		WT_E1508del		E1669del		WT_E1669del		K1729del		WT_K1729del		R1845W		WT_R1845W		MYH2 WT		L1870P
n=3 for all		(E1476 - E1536)		(V1529 - R1592)		(A1570 - N1633)		(E1626 - R1689)		(E1476 - E1536)		(E1626 - R1689)		(A1570 - N1633)		(L1397-A1486)		(L1397-A1487)		(Y1460 - S1549)		(Y1460 - S1549)		(Y1460 - S1550)		(L1622 - R1711)		(L1622 - R1712)		(L1685 - T1774)		(L1685 - T1775)		(L1797 - E1887)		(L1797 - E1887)		(V1825 - R1915)		(V1825 - R1915)
	Res #	Mean ± SD		Mean ± SD		Mean ± SD		Mean ± SD		Mean ± SD		Mean ± SD		Mean ± SD		Mean ± SD		Mean ± SD		Mean ± SD		Mean ± SD		Mean ± SD		Mean ± SD		Mean ± SD		Mean ± SD		Mean ± SD		Mean ± SD		Mean ± SD		Mean ± SD		Mean ± SD
	1400															15.3464	5.41162	13.8792	3.27209
	1401															14.6161	4.89822	13.6286	2.58671
	1402															14.1217	4.21399	13.4684	2.12736
	1403															13.3121	3.64174	12.6245	1.78098
	1404															12.3645	3.7041	11.3538	1.53796
	1405															12.0166	3.79448	10.8896	1.35868
	1406															12.3307	3.20684	11.4836	1.30278
	1407															12.0728	2.28017	11.4604	1.05068
	1408															11.0042	2.02577	10.1899	0.863318
	1409															10.7163	2.22824	9.75167	0.704636
	1410															11.1882	1.92059	10.4817	0.673857
	1411															10.7682	1.22111	10.35	0.529847
	1412															9.71645	0.754809	9.40337	0.405794
	1413															9.60819	0.800797	9.25452	0.363352
	1414															9.96086	0.730377	9.65095	0.322341
	1415															9.60999	0.373027	9.51427	0.304076
	1416															9.17938	0.377375	9.22357	0.315142
	1417															9.51735	0.33112	9.50799	0.305006
	1418															9.78126	0.321719	9.74851	0.295274
	1419															9.52811	0.340469	9.49531	0.307046
	1420															9.5647	0.343872	9.52923	0.309967
	1421															9.99757	0.336135	9.95033	0.299391
	1422															10.0341	0.338489	9.95183	0.288106
	1423															9.91276	0.341994	9.79506	0.284779
	1424															10.3164	0.356566	10.1324	0.276326
	1425															10.6824	0.452849	10.3961	0.282326
	1426															10.4994	0.512164	10.1644	0.288904
	1427															10.444	0.573209	10.0797	0.297572
	1428															10.7174	0.717886	10.2298	0.309292
	1429															10.6249	0.920628	9.97561	0.330212
	1430															10.1054	0.918045	9.51138	0.34943
	1431															9.9021	0.81426	9.54243	0.330884
	1432															9.81017	0.811573	9.53391	0.323269
	1433															9.3309	0.974974	8.96563	0.350393
	1434															9.00795	1.35744	8.7582	0.361846
	1435															9.2194	1.472	9.04401	0.353652
	1436															9.26573	1.36849	8.84066	0.377927
	1437															8.99585	1.34837	8.45652	0.405027
	1438															9.20314	1.47591	8.70982	0.375651
	1439															9.89053	1.58018	8.99758	0.34455
	1440															10.409	1.63398	8.82632	0.340992
	1441															10.7082	1.58672	8.97669	0.320944
	1442															11.1621	1.57627	9.54046	0.298877
	1443															11.9679	1.81621	9.68915	0.321553
	1444															12.4445	1.64109	9.69473	0.372816
	1445															12.2547	1.17608	10.159	0.406931
	1446															12.033	1.08609	10.5312	0.453097
	1447															12.1771	1.05612	10.4477	0.5182
	1448															12.0775	0.854536	10.5285	0.542828
	1449															11.3433	0.875595	10.8645	0.506081
	1450															10.8566	0.94156	10.7122	0.502578
	1451															10.9423	0.788203	10.328	0.522905
	1452															10.6188	0.531497	10.353	0.502303
	1453															9.80389	0.469403	10.3032	0.500675
	1454															9.49772	0.476683	9.77365	0.518589
	1455															9.61753	0.459221	9.51685	0.538648
	1456															9.3573	0.438273	9.65817	0.53844
	1457															8.98288	0.428509	9.46692	0.520311
	1458															9.18747	0.37861	9.1307	0.489441
	1459															9.36138	0.324125	9.30545	0.421175
	1460															9.08231	0.260769	9.45883	0.35199
	1461															9.04588	0.218073	9.16912	0.290436
	1462															9.36601	0.185993	9.11634	0.240619
	1463															9.30142	0.165443	9.41595	0.200067	9.40804	0.392257	9.41694	0.339152	9.37704	0.204541
	1464															9.03115	0.165705	9.33483	0.17559	9.31667	0.317364	9.3272	0.27166	9.29604	0.172713
	1465															9.22648	0.163416	9.048	0.173249	9.02437	0.270349	9.0373	0.234615	9.01067	0.170203
	1466															9.40813	0.16379	9.23803	0.168425	9.23342	0.231185	9.2361	0.206957	9.20543	0.1706
	1467															9.10457	0.166768	9.41643	0.166649	9.41846	0.203125	9.41764	0.187314	9.38736	0.175663
	1468															9.01159	0.176921	9.11135	0.168752	9.10181	0.193333	9.1081	0.178614	9.07259	0.18664
	1469															9.25485	0.183252	9.0184	0.1793	9.01196	0.204965	9.01942	0.185315	8.9787	0.203106
	1470															9.08295	0.197539	9.2584	0.188076	9.2641	0.212671	9.26495	0.191382	9.22292	0.212013
	1471															8.69015	0.223696	9.08543	0.205151	9.10588	0.230055	9.10489	0.203732	9.05624	0.226639
	1472															8.87773	0.218509	8.68908	0.234906	8.74362	0.257784	8.74192	0.226069	8.68018	0.249499
	1473															9.0904	0.207602	8.8764	0.228813	8.94626	0.248913	8.9357	0.220221	8.88281	0.23762
	1474															8.79731	0.208571	9.0898	0.217165	9.16467	0.235019	9.14531	0.209785	9.10591	0.220451
	1475															8.82691	0.202711	8.79495	0.219471	8.90012	0.236953	8.87533	0.212071	8.84203	0.219127
	1476	8.98903	0.525481							8.83861	0.371402					9.35884	0.19973	8.82304	0.211952	8.93414	0.230741	8.9039	0.208049	8.88325	0.210412
	1477	9.5624	0.404302							9.43506	0.28881					9.45232	0.217203	9.3568	0.207844	9.43595	0.219549	9.40193	0.201454	9.39459	0.201142
	1478	9.57665	0.289078							9.47699	0.246279					9.35711	0.259741	9.45022	0.223645	9.49844	0.221898	9.46558	0.206849	9.46638	0.205597
	1479	9.40521	0.266748							9.31305	0.249753					9.88089	0.295018	9.35989	0.261655	9.36439	0.231775	9.33669	0.218671	9.34734	0.217214
	1480	9.79933	0.24777							9.74162	0.240631					10.4481*	0.356919*	9.8686*	0.29644*	9.76714	0.226261	9.74225	0.217505	9.75518	0.215827
	1481	10.1621	0.235792							10.1683	0.236483					10.3852*	0.402052*	10.411*	0.336934*	10.1466	0.223676	10.1281	0.219946	10.1381	0.215862
	1482	9.98064	0.228232							10.0458	0.242871					10.6408*	0.444808*	10.3249*	0.376843*	9.96672	0.218011	9.96311	0.219895	9.97038	0.212276
	1483	9.99496	0.234158							10.1752	0.269585					12.155*	0.630286*	10.5782*	0.434934*	9.98335	0.226352	9.99159	0.234829	9.99791	0.222603
	1484	10.3593	0.254286							10.7198	0.329117							12.1165*	0.592354*	10.3608	0.250161	10.3693	0.26758	10.3742	0.247131
	1485	10.2953	0.283076							10.8248	0.409312									10.3049	0.282026	10.3144	0.307298	10.3205	0.278788
	1486	9.93633	0.315626							10.5682	0.458327									9.93349	0.314919	9.95019	0.350921	9.96504	0.313916
	1487	10.061	0.331005							10.7505	0.432166									10.0815	0.335906	10.0869	0.37835	10.0962	0.333189
	1488	10.1852	0.354756							11.1036	0.593024									10.256	0.369231	10.2346	0.413908	10.2269	0.35956
	1489	9.81899	0.376414							10.7939	0.849938									9.88346	0.393876	9.83828	0.449514	9.86282	0.381298
	1490	9.65568	0.376606							10.4862	0.923114									9.72432	0.398162	9.65773	0.454735	9.6972	0.381431
	1491	9.90332	0.342025							10.6881	0.905405									10.0569	0.38469	9.94922	0.416255	9.93778	0.345166
	1492	9.74985	0.333362							10.4704	0.986525									10.0023	0.414496	9.84104	0.41835	9.78195	0.336551
	1493	9.35622	0.33554							10.0138	1.09783									9.68555	0.455526	9.48664	0.436052	9.39039	0.341567
	1494	9.45715	0.292621							10.0523	0.973013									9.95679	0.513579	9.71586	0.455495	9.48415	0.297691
	1495	9.59395	0.262984							9.91171	0.735439									10.3597	0.669962	10.0509	0.599301	9.6154	0.265064
	1496	9.27909	0.278022							9.48264	0.529648									10.2893	0.884071	9.86953	0.730748	9.30602	0.27708
	1497	9.23383	0.296422							9.60893	0.43875									10.4322	1.10179	9.92149	0.842885	9.26179	0.292959
	1498	9.60683	0.285141							9.91218	0.38869									11.2449	1.4585	10.6223	1.18861	9.62876	0.280274
	1499	9.57652	0.27448							9.73565	0.338847									11.8965	1.98386	10.9878	1.61862	9.59436	0.26668
	1500	9.39967	0.265074							9.45301	0.303622									11.7891	2.2756	10.8573	1.79347	9.41405	0.255949
	1501	9.7454	0.240092							9.77295	0.257229									11.8131	2.34668	10.9485	1.67325	9.75027	0.231414
	1502	10.0099	0.224477							10.009	0.220962									12.3226	2.57327	11.3388	1.76101	10.0043	0.213909
	1503	9.81216	0.226244							9.75584	0.210129									12.5802	2.79766	11.3055	1.88402	9.80014	0.215798
	1504	9.85724	0.241292							9.78471	0.220957									12.3937	2.60027	10.9811	1.73322	9.84589	0.232029
	1505	10.1931	0.252183							10.1376	0.22865									12.2708	2.24263	11.0044	1.44775	10.1865	0.244313
	1506	10.118	0.271534							10.0654	0.247907									12.3227	2.04281	11.2251	1.62572	10.1206	0.261999
	1507	9.91037	0.292381							9.86286	0.270473									12.5439	1.78467	11.2123	1.56559	9.92531	0.279614
	1508	10.1651	0.291432							10.1423	0.276454									12.6194	1.54084	11.0828	1.19958	10.1914	0.281617
	1509	10.3414	0.304105							10.3429	0.295209									12.5951	1.48403	11.151	1.15784	10.3763	0.295885
	1510	10.0135	0.307483							10.0352	0.302725									12.5159	1.70153	11.3528	1.46199	10.0525	0.291889
	1511	9.95381	0.29928							9.9874	0.30269									12.2568	1.83944	11.2271	1.42384	9.98303	0.282225
	1512	10.2532	0.285057							10.2854	0.300741									11.8207	1.77917	10.7996	1.23492	10.2572	0.263512
	1513	10.1093	0.297816							10.1533	0.323742									11.379	1.84438	10.3772	1.41832	10.097	0.263354
	1514	9.74958	0.313222							9.8043	0.329647									10.9508	1.85442	10.0111	1.78563	9.74305	0.275303
	1515	9.93363	0.323468							9.92272	0.301734									10.3896	1.55445	9.6026	1.93301	9.89665	0.248159
	1516	10.1724	0.466257							10.0537	0.339379									9.95989	1.47249	9.18731	2.05184	10.0189	0.240283
	1517	9.86129	0.553842							9.75908	0.401294									10.1733	1.39664	9.37736	1.85569	9.71781	0.259921
	1518	9.72646	0.592978							9.70808	0.431259									10.281	1.18949	9.68404	1.3621	9.659	0.278607
	1519	10.027	0.596733							9.96381	0.431663									9.99528	0.949943	9.48991	1.01329	9.9097	0.27965
	1520	10.0624	0.664014							9.90387	0.442471									10.0171	0.738932	9.58226	0.777967	9.84554	0.276739
	1521	9.91793	0.742529							9.77486	0.451282									10.4812	0.690396	10.148	0.565564	9.68017	0.279229
	1522	10.146	0.622388							9.99299	0.415302									10.4674	0.561032	10.2541	0.446427	9.89466	0.276042
	1523	10.4094	0.741269							10.1112	0.424273									10.0033	0.42314	9.84523	0.349018	10.0669	0.281149
	1524	10.3554	1.19414							9.87142	0.441978									9.936	0.386158	9.87381	0.336628	9.84477	0.288365
	1525	10.6278	1.50209							9.93428	0.427389									10.2219	0.362167	10.1517	0.323819	9.85288	0.302321
	1526	11.4307	1.82999							10.2763	0.477899									10.0679	0.353236	9.97197	0.326673	10.1454	0.306273
	1527	11.7266	2.37785							10.1929	0.564508									9.74311	0.354192	9.63471	0.341182	9.9972	0.32734
	1528	11.503	2.93041							9.99058	0.629211									9.88932	0.330738	9.79535	0.32596	9.67285	0.348697
	1529	11.9477	3.36598							10.2824	0.791793									9.97763	0.318859	9.88631	0.317712	9.82974	0.329602
	1530	12.9534	3.84412							10.4993	1.0563									9.6236	0.313203	9.51325	0.32622	9.91499	0.318404
	1531	13.2297	4.45133							10.1556	1.15002									9.53647	0.308312	9.42233	0.332423	9.54262	0.319735
	1532	13.0631	4.84323	12.8193	2.51287					10.2254	1.11247									9.79341	0.312081	9.68059	0.342564	9.44524	0.317827
	1533	13.6448	5.14112	12.2548	1.72604					11.3538	1.31655									9.64204	0.319542	9.54374	0.353046	9.69224	0.318887
	1534			11.2881	1.56186															9.33984	0.338992	9.25254	0.373164	9.55551	0.324512
	1535			11.0558	1.97216															9.52816	0.332438	9.44187	0.364417	9.26991	0.345384
	1536			11.284	1.89078															9.67475	0.323176	9.59737	0.350741	9.45457	0.334404
	1537			10.809	1.27714															9.33784	0.330241	9.28302	0.356124	9.60379	0.320102
	1538			9.92111	0.857277															9.30369	0.32364	9.25835	0.347405	9.28414	0.325189
	1539			9.86817	1.01424															9.68529	0.302454	9.64249	0.32393	9.25739	0.318077
	1540			10.1575	0.971472															9.6196	0.304662	9.58597	0.3336	9.63792	0.293311
	1541			9.74417	0.554061															9.31152	0.318071	9.29084	0.350618	9.57482	0.290799
	1542			9.25454	0.402276															9.88334	0.487933	9.84669	0.556294	9.27434	0.298153
	1543			9.48459	0.406806															10.7814	0.994245	10.7161	1.17237	9.77774	0.494675
	1544			9.64516	0.380418															10.816	1.42509	10.7464	1.61724	10.63	1.20621
	1545			9.28441	0.37361															10.5897	1.7385	10.4593	1.72592	10.7947	2.02141
	1546			9.21859	0.407914															11.6117	2.33251	11.2603	2.21923	10.8272	2.6868
	1547			9.59802	0.428518																			11.9483	3.47028
	1548			9.57694	0.43383
	1549			9.35394	0.451302
	1550			9.74865	0.47888
	1551			10.4891	0.554199
	1552			10.647	0.748722
	1553			10.6038	0.713168
	1554			10.8876	0.707859
	1555			10.9374	0.797419
	1556			10.7835	0.880445
	1557			10.8765	0.792356
	1558			10.6942	0.902798
	1559			10.36	1.0002
	1560			10.5241	0.839846
	1561			11.0569	0.612301
	1562			10.9772	0.633248
	1563			10.4767	0.845704
	1564			10.7356	0.739528
	1565			11.1661	0.591273
	1566			10.7139	0.705102
	1567			10.2499	0.848294
	1568			10.5564	0.768283
	1569			10.65	0.652078
	1570			10.1021	0.504477
	1571			9.9018	0.452447
	1572			10.1004	0.438235
	1573			9.82676	0.347615	10.4794*	1.27168*							9.72615	0.648162
	1574			9.38551	0.311667	9.97478*	1.09398*							9.30399	0.520356
	1575			9.51557	0.298686	10.1244*	1.01652*							9.49335	0.507051
	1576			9.66924	0.301755	10.0346*	0.648023*							9.68124	0.413777
	1577			9.37679	0.351384	9.58452	0.465476							9.39355	0.326343
	1578			9.31416	0.438279	9.54654	0.480615							9.36404	0.32075
	1579			9.67666	0.594512	9.93993	0.510759							9.75507	0.31449
	1580			9.67562	0.771741	9.97873	0.512166							9.79	0.306305
	1581			9.42491	0.806398	9.81269	0.502596							9.612	0.30851
	1582			9.71168	0.920636	10.1587	0.501808							9.95195	0.298315
	1583			10.0966	1.30715	10.5295	0.498938							10.3318	0.301031
	1584			9.90683	1.63038	10.3868	0.450175							10.238	0.301987
	1585			9.88941	1.5842	10.3814	0.422877							10.2882	0.324353
	1586			10.9248	1.37216	10.8617	0.384778							10.8186	0.329288
	1587			11.6856	1.43394	10.928	0.353207							10.9112	0.332157
	1588			11.134	1.84131	10.464	0.339905							10.4524	0.32865
	1589			11.1621	1.9522	10.5203	0.338041							10.548	0.337327
	1590					10.802	0.338576							10.8684	0.344421
	1591					10.4021	0.29384							10.4467	0.302538
	1592					9.9551	0.296991							9.98977	0.312023
	1593					10.1339	0.291875							10.196	0.32147
	1594					10.1624	0.281284							10.2245	0.302929
	1595					9.68334	0.268531							9.73977	0.283428
	1596					9.57819	0.266787							9.63632	0.283824
	1597					9.90217	0.251173							9.95405	0.265286
	1598					9.71384	0.252103							9.76554	0.266481
	1599					9.33411	0.26383							9.38976	0.28136
	1600					9.53646	0.252608							9.58821	0.266726
	1601					9.68426	0.248433							9.73138	0.25809
	1602					9.28281	0.24096							9.33271	0.250446
	1603					9.08163	0.239237							9.13589	0.246724
	1604					9.28187	0.23462							9.33718	0.235722
	1605					9.0731	0.236958							9.13122	0.234446
	1606					8.63981	0.236551							8.69746	0.236637
	1607					8.74585	0.21697							8.80335	0.221809
	1608					8.86286	0.213951							8.92287	0.222538
	1609					8.49943	0.232579							8.56468	0.243389
	1610					8.39169	0.250898							8.45608	0.259267
	1611					8.78102	0.242345							8.82785	0.246149
	1612					8.74615	0.258655							8.79983	0.255627
	1613					8.49747	0.281522							8.5709	0.272855
	1614					8.81706	0.282142							8.86533	0.275074
	1615					9.14529	0.302646							9.16582	0.300309
	1616					8.9967	0.348132							9.01616	0.350093
	1617					9.09305	0.414487							9.09135	0.417286
	1618					9.63424	0.575638							9.56979	0.539086
	1619					9.74253	0.715788							9.63681	0.627817
	1620					9.55267	0.604801							9.46039	0.542666
	1621					9.96037	0.630436							9.85832	0.544917
	1622					10.4854	1.01546							10.3223	0.829097
	1623					10.4247	1.20819							10.2402	0.971332
	1624					10.4928	0.897779							10.3732	0.745544
	1625					11.3572	0.866062							11.3092	0.82953											11.8999	1.12824	11.553	1.13264
	1626					11.9291*	1.33305*							11.8508*	1.25704*											10.4182	0.541791	10.3935	0.656284
	1627					11.5259*	1.75281*							11.3883*	1.53202*											9.69341	0.427715	9.85611	0.749767
	1628					11.7176*	1.58406*							11.6317*	1.40082*											9.83431	0.426302	10.0274	0.674515
	1629					12.9663*	1.58348*	10.1852	1.65103			9.83134	0.520023	13.0033*	1.56632*											9.75213	0.333625	9.83916	0.455889
	1630					13.5185*	2.1303*	9.82012	1.90416			9.36553	0.441435	13.5363*	2.12703*											9.04887	0.244841	9.07611	0.294065
	1631							9.77453	1.78878			9.60257	0.527693													8.69511	0.242319	8.7822	0.360641
	1632							9.61113	1.17906			9.75937	0.432776													8.83281	0.241812	8.91828	0.332606
	1633							9.06028	0.955895			9.42323	0.314063													8.54249	0.255248	8.56349	0.284396
	1634							8.8416	1.30848			9.38419	0.313254													8.07407	0.276168	8.08687	0.327357
	1635							9.22744	1.23088			9.76932	0.311451													8.30076	0.258068	8.35507	0.301869
	1636							9.13475	0.760911			9.80751	0.325857													8.54173	0.241818	8.59041	0.277564
	1637							8.59508	0.58052			9.64241	0.350961													8.25015	0.261203	8.27584	0.302573
	1638							8.80308	0.737019			9.97821	0.347915													8.29306	0.267389	8.32979	0.31578
	1639							9.26394	0.704479			10.3492	0.350051													8.71397	0.245728	8.76235	0.294468
	1640							9.04197	0.486464			10.2558	0.344428													8.73207	0.247459	8.77466	0.284541
	1641							8.84821	0.416706			10.3032	0.348955													8.64772	0.26036	8.68546	0.291311
	1642							9.2668	0.403507			10.8187	0.329583													9.00976	0.246225	9.03784	0.277806
	1643							9.5104	0.363879			10.902	0.312291													9.31766	0.234506	9.32498	0.256132
	1644							9.20899	0.307876			10.4443	0.312108													9.16329	0.240169	9.14239	0.246497
	1645							9.28057	0.299894			10.5211	0.328458													9.31344	0.257499	9.25914	0.25233
	1646							9.7758	0.28176			10.8181	0.337987													9.8567	0.266521	9.76689	0.250567
	1647							9.7083	0.287396			10.4037	0.321557													9.85636	0.301168	9.71793	0.263963
	1648							9.41316	0.302889			9.95748	0.362784													9.64234	0.359731	9.43658	0.284832
	1649							9.72106	0.287074			10.1577	0.37088													10.0246	0.398901	9.74732	0.280843
	1650							9.96693	0.279429			10.2008	0.358764													10.3331	0.4408	9.98919	0.280188
	1651							9.67298	0.284656			9.7496	0.336249													10.1246	0.510545	9.69436	0.286586
	1652							9.58266	0.281297			9.69383	0.33399													10.0974	0.555457	9.60081	0.2847
	1653							9.85031	0.256854			10.0584	0.317425													10.3748	0.54943	9.85576	0.261398
	1654							9.7302	0.252757			9.91665	0.315741													10.2521	0.536928	9.73343	0.255924
	1655							9.38957	0.260914			9.50547	0.32599													9.86343	0.5012	9.39532	0.261751
	1656							9.49486	0.240861			9.7499	0.299459													9.80874	0.403285	9.49167	0.24111
	1657							9.61226	0.231543			9.92906	0.28745													9.7335	0.305201	9.6049	0.230831
	1658							9.23628	0.239906			9.32774	0.309797													9.06023	0.258054	9.24107	0.240613
	1659							9.13066	0.250407			8.9996	0.329024													8.59569	0.322848	9.14057	0.251854
	1660							9.48749	0.238482			9.31952	0.301461													8.55267	0.440874	9.49801	0.239635
	1661							9.44048	0.237495			9.04449	0.321006													8.17074	0.565552	9.45369	0.239281
	1662							9.23111	0.242926			8.51955	0.35537													7.85915	0.619198	9.24924	0.244704
	1663							9.57391	0.219504			8.63874	0.302882													8.20725	0.62124	9.5942	0.220639
	1664							9.86411	0.213538			8.81512	0.255267													8.55312	0.626479	9.88437	0.214269
	1665							9.71328	0.219211			8.43833	0.264601													8.71182	0.490849	9.72277	0.218222
	1666							9.76482	0.22086			8.37443	0.274228													9.17046	0.437367	9.77068	0.21764
	1667							10.1013	0.218045			8.83819	0.257665													9.98221	1.05435	10.1098	0.213922
	1668							9.99815	0.234457			8.81928	0.276432													10.5154	1.45615	10.0086	0.229542
	1669							9.72915	0.252056			8.57167	0.307098													10.4168	1.2638	9.74225	0.246169
	1670							9.93602	0.244787			8.91584	0.310771													10.4489	1.21974	9.95728	0.240936
	1671							10.091	0.248982			9.24881	0.325244													10.8273	1.45901	10.1219	0.246925
	1672							9.70779	0.253923			9.10758	0.365293													11.0578	1.46355	9.75249	0.256361
	1673							9.60321	0.250619			9.1788	0.40733													10.892	1.14382	9.65642	0.256196
	1674							9.87856	0.237351			9.60017	0.401283													10.5338	1.18814	9.93443	0.244037
	1675							9.77177	0.230876			9.62877	0.401446													10.4494	1.37991	9.83084	0.240422
	1676							9.5062	0.22684			9.48888	0.425325													10.7755	1.23968	9.56366	0.238913
	1677							9.71421	0.218718			9.85584	0.395946													10.7603	1.1016	9.75209	0.230493
	1678							9.89926	0.230474			10.1749	0.366796													10.3278	1.25512	9.91245	0.238403
	1679							9.66352	0.2527			10.0138	0.371133													10.3033	1.34938	9.65528	0.254442
	1680							9.67983	0.280608			10.1862	0.435319													10.5581	1.10326	9.63716	0.267815
	1681							10.0993	0.299119			11.0078	0.747222													10.2499	0.738227	10.021	0.2585
	1682							10.0457	0.336776			11.279	1.06415													9.85957	0.638869	9.94947	0.27498
	1683							9.70624	0.384334			10.7128	0.989734													10.2045	0.694729	9.65539	0.303077
	1684							10.273	0.447865			11.0934	0.951493													10.4439	0.537357	9.98983	0.277013
	1685							11.1158	0.785088			12.4721	1.39489													10.088	0.368941	10.3218	0.259533
	1686							10.99	0.88722			12.7265	1.93841													10.0341	0.35398	10.112	0.263209
	1687																									10.3508	0.349975	10.0986	0.262544
	1688																									10.2346	0.393892	10.3851	0.263247	10.5064	0.865321	10.4847	0.859573
	1689																									9.91604	0.44825	10.2643	0.277389	10.0937	0.538418	10.1158	0.547987
	1690																									10.0741	0.471516	9.93811	0.295882	9.75652	0.543769	9.76298	0.518493
	1691																									10.1599	0.537119	10.037	0.276726	9.94826	0.588639	9.93118	0.556261
	1692																									9.68441	0.624474	10.0701	0.270522	9.94841	0.435079	9.94423	0.424376
	1693																									9.49841	0.699845	9.57817	0.272205	9.41877	0.274288	9.45268	0.286182
	1694																									9.76362	0.823688	9.36082	0.263895	9.27423	0.274406	9.31585	0.285758
	1695																									9.5751	0.959041	9.58618	0.255679	9.58604	0.279147	9.61117	0.289324
	1696																									9.13709	1.0432	9.35424	0.25713	9.36997	0.223203	9.38803	0.232744
	1697																									9.2627	1.13637	8.87195	0.261585	8.91114	0.214011	8.92829	0.225121
	1698																									9.46434	1.27585	8.94133	0.256524	9.00514	0.218063	9.00843	0.223678
	1699																									9.1525	1.3703	9.06944	0.263233	9.13109	0.23588	9.12272	0.23872
	1700																									9.12794	1.37165	8.7135	0.299883	8.79734	0.265163	8.7931	0.263543
	1701																									9.9236	1.46527	8.6475	0.344952	8.68259	0.280724	8.6848	0.277261
	1702																									10.265	1.72794	9.14889	0.339108	9.03948	0.257862	9.03798	0.2581
	1703																									9.7924	1.62972	9.20086	0.345923	9.01354	0.253522	9.01772	0.256906
	1704																									10.3632	1.17254	8.8715	0.323349	8.77923	0.251759	8.78931	0.25878
	1705																									11.9627	1.21844	9.75555	0.400697	9.11931	0.229074	9.12781	0.239749
	1706																									12.4461	1.64786	11.1407	0.756062	9.43915	0.226145	9.45029	0.234788
	1707																									11.9455	1.56516	11.2464	0.943597	9.17188	0.237453	9.19447	0.244336
	1708																									12.5872	1.28619	11.0145	0.990292	9.10745	0.254275	9.13965	0.259842
	1709																											12.5687	1.24482	9.3602	0.262368	9.39575	0.267775
	1710																													9.23522	0.273327	9.29296	0.278105
	1711																													8.97539	0.280208	9.06612	0.285653
	1712																													9.18235	0.254449	9.27384	0.26568
	1713																													9.38635	0.234949	9.47679	0.249613
	1714																													9.16461	0.231874	9.28942	0.251594
	1715																													9.25064	0.22722	9.37526	0.248188
	1716																													9.71995	0.21614	9.79955	0.226837
	1717																													9.67979	0.22641	9.72451	0.221497
	1718																													9.46649	0.249209	9.46873	0.223936
	1719																													9.92768	0.303658	9.776	0.203026
	1720																													10.3744	0.436925	10.0026	0.196177
	1721																													10.2213	0.453727	9.72588	0.20766
	1722																													10.0152	0.595166	9.7596	0.244258
	1723																													10.6627	1.14166	10.1494	0.291635
	1724																													11.3829	1.68266	10.1062	0.376028
	1725																													11.1726	2.0857	9.90948	0.495383
	1726																													11.1026	2.6089	10.2051	0.549513
	1727																													11.9614	3.46503	10.4193	0.586175
	1728																													12.8552	3.99167	10.1878	0.665704
	1729																													13.0351	4.08137	10.2045	0.697683
	1730																													12.8979	4.24768	10.5495	0.645729
	1731																													13.3648	4.48391	10.425	0.595425
	1732																													13.9671	4.50635	10.1242	0.564848
	1733																													13.6449	4.18091	10.3636	0.500205
	1734																													12.7411	3.84509	10.5257	0.420337
	1735																													12.2956	3.46266	10.1123	0.359058
	1736																													12.0452	2.88209	9.95479	0.335051
	1737																													11.198	2.17281	10.1401	0.337492
	1738																													10.3399	1.65784	9.88913	0.35048
	1739																													10.0397	1.12934	9.43753	0.362176
	1740																													9.66615	0.606412	9.48422	0.351099
	1741																													8.94476	0.460798	9.48703	0.344217
	1742																													8.74929	0.409573	8.96103	0.327618
	1743																													9.03048	0.344493	8.7542	0.29967
	1744																													8.8337	0.318373	9.04144	0.262614
	1745																													8.40216	0.301423	8.84905	0.241712
	1746																													8.55622	0.258757	8.40422	0.228934
	1747																													8.70975	0.239395	8.55788	0.20816
	1748																													8.37884	0.241549	8.71702	0.203556
	1749																													8.25721	0.246231	8.39624	0.212188
	1750																													8.50847	0.252005	8.27459	0.226284
	1751																													8.39313	0.269997	8.51261	0.235735
	1752																													8.07638	0.281265	8.39561	0.255737
	1753																													8.26803	0.258968	8.08395	0.27301
	1754																													8.46941	0.24114	8.27023	0.259417
	1755																													8.10002	0.238241	8.47279	0.253984
	1756																													8.01481	0.235851	8.1069	0.271574
	1757																													8.39803	0.238952	8.01913	0.268289
	1758																													8.31867	0.288865	8.39199	0.254243
	1759																													8.04786	0.355586	8.29293	0.284507
	1760																													8.42968	0.354227	7.9906	0.347801
	1761																													8.83682	0.37552	8.39677	0.330992
	1762																													8.65839	0.469087	8.8515	0.372976
	1763																													8.79554	0.600576	8.61235	0.458607
	1764																													9.68839	0.555778	8.62829	0.647023
	1765																													10.0436	0.748573	9.49909	0.48008
	1766																													9.69672	0.698564	9.86134	0.590873
	1767																													10.3713	0.692267	9.43815	0.576122
	1768																													11.8507	1.0203	9.99334	0.726805
	1769																													12.1731	1.55736	11.521	0.798058
	1770																													11.696	1.6819	12.0041	1.3086
	1771																													12.5865	1.36249	11.6445	1.67853
	1772																															12.5682	1.58235
	1773
	1774
	1775
	1776
	1777
	1788
	1789
	1790
	1791
	1792
	1793
	1794
	1795
	1796
	1797
	1798
	1799
	1800																																	14.4168	4.07446	13.4993	2.30726
	1801																																	13.6625	4.1929	12.1153	2.02808
	1802																																	12.8318	4.49369	11.0293	1.76684
	1803																																	12.8757	4.20573	11.0211	1.81307
	1804																																	12.7122	3.68096	10.8645	1.81513
	1805																																	11.8309	3.76511	9.94277	1.49
	1806																																	11.5383	4.13484	9.31965	1.61218
	1807																																	12.3762	3.8822	9.93665	1.68442
	1808																																	12.8523	3.35396	10.4517	1.4808
	1809																																	12.2206	3.19573	9.90701	1.44778
	1810																																	11.8527	3.12975	9.71046	1.60601
	1811																																	12.3285	2.73921	10.5272	1.47112
	1812																																	12.2443	2.17699	10.7907	1.19264
	1813																																	11.2752	1.70557	10.4172	1.01927
	1814																																	10.7764	1.32827	10.3822	0.950003
	1815																																	10.9606	1.02379	10.8573	1.03458
	1816																																	10.7759	0.768206	10.9379	1.20155
	1817																																	10.1167	0.64752	10.682	1.26732
	1818																																	10.0348	0.563731	10.7921	1.10263
	1819																																	10.3408	0.529899	10.9077	0.997102
	1820																																	10.1235	0.444772	10.5961	1.02391
	1821																																	9.81986	0.425464	10.5254	0.990471
	1822																																	10.094	0.493721	11.077	0.860918
	1823																																	10.2292	0.454339	11.3104	0.85888
	1824																																	9.96461	0.402648	10.8844	1.12709
	1825																																	9.99781	0.498214	10.9127	1.23725
	1826																																	10.2268	0.559734	11.3582	1.22826
	1827																																	10.0294	0.474418	11.0607	1.38674
	1828																																	9.70748	0.473654	10.4446	1.52331	11.3748	3.71207	12.9728	5.63834
	1829																																	9.7827	0.548651	10.3337	1.45362	10.9445	3.28854	12.8073	5.67535
	1830																																	9.88201	0.635552	10.2767	1.23754	10.8299	3.01039	12.6918	5.49603
	1831																																	9.68585	0.745623	9.89393	1.05248	10.8387	2.74167	12.5353	5.06601
	1832																																	9.56311	0.744752	9.6477	0.895047	10.6387	2.4582	12.0965	4.47439
	1833																																	9.65414	0.690714	9.61943	0.728127	10.3782	2.08125	11.7049	3.98356
	1834																																	9.53803	0.675713	9.36824	0.602917	10.4463	1.78731	11.5024	3.35966
	1835																																	9.28061	0.699802	9.09492	0.562986	10.3633	1.48075	11.0704	2.52714
	1836																																	9.3113	0.626408	9.19454	0.521234	10.067	1.21923	10.4952	1.84497
	1837																																	9.34999	0.567675	9.24795	0.471242	9.85533	0.980234	10.1466	1.41693
	1838																																	9.11659	0.55142	9.06547	0.476658	9.78728	0.805872	9.943	1.04803
	1839																																	9.11604	0.550482	9.13637	0.487193	9.56112	0.685536	9.62782	0.824549
	1840																																	9.38192	0.516063	9.42471	0.460434	9.27239	0.593542	9.26589	0.693927
	1841																																	9.38671	0.476438	9.45305	0.437521	9.20724	0.525761	9.16035	0.623271
	1842																																	9.29515	0.464728	9.40736	0.458796	9.22888	0.469997	9.16829	0.546428
	1843																																	9.50626	0.435774	9.64515	0.451399	9.04259	0.424587	9.00136	0.465398
	1844																																	9.69343	0.394661	9.84253	0.409187	9.01345	0.395216	9.00575	0.408113
	1845																																	9.63898	0.361923	9.77618	0.385205	9.21181	0.363459	9.22642	0.367176
	1846																																	9.74234	0.336461	9.86699	0.360856	9.19776	0.365221	9.22717	0.363307
	1847																																	10.0472	0.323402	10.1692	0.332907	9.09032	0.384591	9.13669	0.382316
	1848																																	10.1209	0.325184	10.2114	0.338463	9.18164	0.370572	9.23337	0.368781
	1849																																	10.0935	0.332175	10.148	0.349751	9.28975	0.361514	9.33203	0.356478
	1850																																	10.3791	0.370249	10.4057	0.394281	9.21766	0.36477	9.25454	0.357758
	1851																																	10.6135	0.429323	10.5807	0.487973	9.32834	0.352602	9.35341	0.342627
	1852																																	10.4506	0.475258	10.377	0.562045	9.63125	0.331105	9.64118	0.315308
	1853																																	10.4168	0.455113	10.3285	0.548992	9.74106	0.320797	9.72947	0.29916
	1854																																	10.6527	0.410831	10.521	0.502386	9.79562	0.321677	9.75891	0.296832
	1855																																	10.576	0.406586	10.3958	0.503257	10.1338	0.326345	10.0781	0.306526
	1856																																	10.3171	0.404355	10.1059	0.493999	10.401	0.348025	10.3258	0.328436
	1857																																	10.3592	0.377709	10.155	0.422259	10.3531	0.393022	10.2577	0.365891
	1858																																	10.3856	0.370569	10.2122	0.376827	10.4247	0.401312	10.3227	0.3768
	1859																																	10.1387	0.377269	9.97353	0.37521	10.653	0.370911	10.5576	0.351863
	1860																																	10.0389	0.379736	9.9059	0.36078	10.6133	0.361798	10.5524	0.333003
	1861																																	10.1841	0.373252	10.114	0.335398	10.442	0.36311	10.4275	0.320137
	1862																																	10.1161	0.380395	10.0944	0.336444	10.4693	0.325126	10.4965	0.287056
	1863																																	9.93531	0.393123	9.96091	0.352213	10.4726	0.291655	10.5345	0.275599
	1864																																	10.0426	0.395464	10.1094	0.362171	10.302	0.284403	10.39	0.289998
	1865																																	10.1328	0.407168	10.2285	0.379378	10.2575	0.282667	10.3645	0.301204
	1866																																	9.95486	0.429663	10.0706	0.404133	10.3619	0.275167	10.4627	0.303149
	1867																																	9.92856	0.420456	10.0491	0.401096	10.2992	0.276249	10.3625	0.310617
	1868																																	10.0942	0.383148	10.2121	0.376	10.1759	0.28633	10.17	0.320138
	1869																																	9.98114	0.376714	10.0879	0.369578	10.2614	0.279206	10.1222	0.307451
	1870																																	9.73892	0.375398	9.83418	0.370018	10.3006	0.276236	10.0189	0.315726
	1871																																	9.77065	0.348166	9.86012	0.354283	10.1276	0.289653	9.68148	0.35035
	1872																																	9.72636	0.332272	9.80534	0.338615	10.0897	0.288936	9.43545	0.393112
	1873																																	9.3944	0.334066	9.46532	0.337921	10.1991	0.273164	9.47407	0.429119
	1874																																	9.26421	0.341347	9.33622	0.35209	10.0792	0.269406	9.35639	0.464337
	1875																																	9.38853	0.372783	9.46776	0.386178	9.85809	0.270853	9.17585	0.533049
	1876																																	9.20505	0.467759	9.30435	0.485116	9.84183	0.260883	9.30876	0.552552
	1877																																	8.92542	0.636705	9.03085	0.643835	9.75655	0.258732	9.41661	0.551852
	1878																																	9.08343	0.891321	9.20751	0.899588	9.4421	0.270216	9.302	0.575825
	1879																																	9.19947	1.18945	9.39672	1.27039	9.2731	0.268298	9.3515	0.557811
	1880																																	8.8643	1.36566	9.10619	1.49376	9.29588	0.252832	9.48847	0.490627
	1881																																	8.86502	1.50667	9.13819	1.63528	9.07241	0.250099	9.33061	0.441782
	1882																																	9.68434	1.98137	9.98938	2.1852	8.75691	0.258067	9.04342	0.428924
	1883																																	10.444	2.70045	10.7432	2.94948	8.7398	0.250719	8.98565	0.390302
	1884																																	10.8514	3.31719	11.1621	3.50082	8.69472	0.242089	8.88568	0.338437
	1885																																					8.37243	0.244592	8.53702	0.321017
	1886																																					8.24343	0.241063	8.37703	0.310313
	1887																																					8.36025	0.224757	8.45899	0.28078
	1888																																					8.29256	0.208292	8.35678	0.246152
	1889																																					8.13585	0.204487	8.18723	0.234721
	1890																																					8.26425	0.2008	8.30891	0.22748
	1891																																					8.37546	0.194617	8.40091	0.209518
	1892																																					8.22628	0.198075	8.24693	0.206133
	1893																																					8.18673	0.195452	8.21499	0.204476
	1894																																					8.37176	0.185409	8.39431	0.193441
	1895																																					8.35545	0.186378	8.37666	0.193797
	1896																																					8.24451	0.199129	8.26825	0.206068
	1897																																					8.42913	0.217507	8.45295	0.223161
	1898																																					8.63676	0.242303	8.66159	0.247464
	1899																																					8.60905	0.270095	8.63657	0.274446
	1900																																					8.75	0.289825	8.7758	0.290206
	1901																																					9.14119	0.309689	9.16411	0.30472
	1902																																					9.36328	0.342079	9.38003	0.327096
	1903																																					9.49889	0.378823	9.5016	0.348067
	1904																																					9.85683	0.455888	9.83096	0.402333
	1905																																					10.1952	0.608927	10.1318	0.512389
	1906																																					10.3116	0.791553	10.2019	0.649278
	1907																																					10.4527	0.979372	10.3128	0.824523
	1908																																					10.7698	1.36516	10.5632	1.14616
	1909																																					10.8455	1.8933	10.5884	1.53382
	1910																																					10.5186	2.41359	10.3243	1.91193
	1911																																					10.4063	2.84265	10.3502	2.32034
	1912																																					10.8004	3.16217	10.903	2.64449
	1913																																					20.9221*	2.73954*	21.5743*	2.19473*
	1914
	1915
	1916
	1917
	1918
	1919
	1920
	1921
	1922
	1923
	1924
	1925
	1926
	1927
	1928
	1929
	1930
	1931
	1932
	1933
	1934
	1935
	1936
	1937
	1938
	1939
	1940
	1941
	1942
	1943
	1944
	1945
	1946
	1947
	1948
	1949
	1950
	1951
	1952
	1953
	1954
	1955
	1956
	1957
	1958
	1959
	1960
	1961
	1962
	1963
	1964
	1965
	1966
	1967
	1968
	1969
	1970
	1971
	1972
	1973
	1974
	1975
	1976
	1977
	1978
	1979
	1980
	1981
	1982
	1983
	1984
	1985
	1986
	1987
	1988
	1989
	1990
	1991
	1992
	1993
	1994
	1995
	1996
	1997
	1998
	1999
	2000
	2001
	2002
	2003
	2004
	2005
	2006
	2007
	2008
	2009
	2010
	2011

## Sheet: Fig3B
Fig3B:Heptad length (Å)		MYH7 WT		MYH7 WT		MYH7 WT		MYH7 WT		L1492P		E1610K		A1636P		A1440del		WT_A1440del		E1507del		E1508del		WT_E1508del		E1669del		WT_E1669del		K1729del		WT_K1729del		R1845W		WT_R1845W		MYH2 WT		L1870P
n=3 for all		(E1476 - E1536)		(V1529 - R1592)		(A1570 - N1633)		(E1626 - R1689)		(E1476 - E1536)		(E1626 - R1689)		(A1570 - N1633)		(L1397-A1486)		(L1397-A1487)		(Y1460 - S1549)		(Y1460 - S1549)		(Y1460 - S1550)		(L1622 - R1711)		(L1622 - R1712)		(L1685 - T1774)		(L1685 - T1775)		(L1797 - E1887)		(L1797 - E1887)		(V1825 - R1915)		(V1825 - R1915)
	Res #
	1401															11.4599	2.7075	11.2439	2.43255
	1402															11.5166	2.16816	11.6249	2.07742
	1403															11.0892	1.70668	10.8788	2.18226
	1404															10.8746	1.29937	10.2535	1.60068
	1405															10.7842	1.04607	10.4343	1.16923
	1406															10.3272	0.68445	10.4525	0.798293
	1407															10.207	0.592	10.2665	0.602654
	1408															10.1474	0.422854	10.2075	0.471382
	1409															10.1745	0.497805	10.224	0.495276
	1410															10.2909	0.548428	10.3072	0.570145
	1411															10.2254	0.465463	10.3012	0.508456
	1412															10.4588	0.511604	10.5919	0.58236
	1413															10.7029	0.529407	10.9022	0.509664
	1414															10.411	0.408894	10.4927	0.375578
	1415															10.2898	0.32957	10.3832	0.26757
	1416															10.5874	0.406921	10.7023	0.366403
	1417															10.5954	0.321866	10.5975	0.306607
	1418															10.4483	0.278166	10.3853	0.237683
	1419															10.5582	0.302138	10.5331	0.294308
	1420															10.6814	0.314026	10.7055	0.312719
	1421															10.5186	0.293619	10.5478	0.285793
	1422															10.6074	0.275694	10.5567	0.248303
	1423															10.8377	0.461774	10.8565	0.439027
	1424															10.8693	0.42441	10.9548	0.384439
	1425															10.4321	0.339617	10.4181	0.295405
	1426															10.719	0.415874	10.6727	0.385663
	1427															11.539	0.57812	11.4047	0.435816
	1428															11.49	1.03936	10.8387	0.398047
	1429															10.4798	0.761652	10.3247	0.294745
	1430															11.2873	1.09506	10.9762	0.422448
	1431															11.8297	1.38721	11.0452	0.42937
	1432															11.3204	1.74891	10.434	0.304883
	1433															11.3379	1.86058	10.6292	0.331861
	1434															11.5789	1.92444	10.6318	0.326989
	1435															11.4662	2.03597	10.5213	0.306099
	1436															11.4	1.84817	10.4458	0.271531
	1437															11.3231	1.28826	10.51	0.284092
	1438															11.1975	1.48067	10.6165	0.320709
	1439															11.2165	1.39229	10.6002	0.304797
	1440															11.0457	1.0357	10.4211	0.282483
	1441															11.0146	1.16273	10.8072	0.3787
	1442															11.0023	1.41536	10.663	0.360507
	1443															11.204	1.27645	10.4376	0.300932
	1444															10.8079	1.17074	10.832	0.376941
	1445															10.8137	1.33318	10.904	0.412345
	1446															11.2888	1.22347	10.2842	0.284957
	1447															12.0622	1.71066	10.6843	0.365494
	1448															11.3752	1.49218	11.3189	0.496385
	1449															11.2546	1.6485	10.559	0.354143
	1450															11.3092	0.877405	10.2639	0.278394
	1451															11.3698	1.04493	11.0816	0.432837
	1452															11.0061	0.730243	11.0066	0.433184
	1453															10.9839	0.903015	10.5325	0.314918
	1454															10.6038	0.394473	10.6331	0.334923
	1455															10.752	0.494907	10.7075	0.375677
	1456															10.6472	0.320461	10.5896	0.328975
	1457															10.5411	0.349826	10.5521	0.264873
	1458															10.5291	0.289285	10.6763	0.373187
	1459															10.3453	0.258574	10.5369	0.288751
	1460															10.4967	0.250275	10.283	0.277629	10.7378	0.344348	10.7116	0.323387	10.7137	0.32291
	1461															10.5306	0.296789	10.5542	0.259878	10.2789	0.229444	10.2934	0.219899	10.2974	0.213085
	1462															10.5544	0.269205	10.581	0.325841	10.3519	0.245943	10.3485	0.238448	10.3407	0.237142
	1463															10.2354	0.186934	10.5212	0.265325	10.7787	0.331466	10.7756	0.317663	10.7843	0.320569
	1464															10.4727	0.271243	10.239	0.199655	10.4753	0.283936	10.4673	0.282575	10.475	0.289488
	1465															10.7063	0.303017	10.4946	0.27652	10.2927	0.217561	10.2934	0.213801	10.2973	0.214304
	1466															10.3052	0.206733	10.6874	0.303233	10.5985	0.292262	10.5945	0.296019	10.6015	0.299915
	1467															10.2925	0.223927	10.2981	0.209756	10.5999	0.294866	10.6012	0.291276	10.6017	0.294347
	1468															10.7696	0.31176	10.3176	0.227898	10.4212	0.218853	10.426	0.217646	10.4363	0.221222
	1469															10.5156	0.290454	10.7693	0.313437	10.3849	0.24415	10.369	0.24531	10.3803	0.245848
	1470															10.2584	0.209865	10.508	0.287548	10.6332	0.294169	10.6125	0.284592	10.6335	0.291055
	1471															10.5799	0.286816	10.2627	0.213277	10.4676	0.250895	10.4764	0.246414	10.4698	0.25102
	1472															10.6494	0.305596	10.5893	0.292397	10.3127	0.198499	10.3175	0.200806	10.3169	0.20034
	1473															10.4681	0.223082	10.6564	0.307019	10.5757	0.297876	10.5456	0.290855	10.5616	0.29597
	1474															10.3343	0.241744	10.4732	0.219579	10.7444	0.304058	10.7332	0.298437	10.7432	0.296429
	1475															10.5976	0.287541	10.3218	0.241567	10.3273	0.22409	10.3363	0.223004	10.321	0.220668
	1476	10.6943	0.513948							10.6706	0.357652					10.5548	0.271363	10.6029	0.290575	10.3911	0.255603	10.3937	0.256344	10.3892	0.256412
	1477	10.2834	0.345585							10.2803	0.229182					10.3994	0.213839	10.5631	0.273083	10.8875	0.319933	10.9109	0.324515	10.9005	0.316491
	1478	10.5989	0.340332							10.512	0.303225									10.6148	0.298393	10.6321	0.302391	10.6228	0.300389
	1479	10.763	0.320495							10.7087	0.312387									10.1671	0.192674	10.1483	0.191056	10.1367	0.187606
	1480	10.3595	0.231212							10.4537	0.249906									10.6777	0.30863	10.704	0.317014	10.7061	0.312457
	1481	10.3692	0.254825							10.3889	0.262584									10.8898	0.34289	10.9458	0.364204	10.9186	0.345838
	1482	10.8843	0.318794							10.6897	0.290214									10.3384	0.24134	10.3244	0.242935	10.2822	0.233782
	1483	10.6265	0.302781							10.6258	0.31802									10.3455	0.260306	10.3328	0.263154	10.3744	0.267732
	1484	10.1542	0.192506							10.3322	0.268479									10.7493	0.345489	10.8163	0.367905	10.8803	0.350207
	1485	10.6922	0.310883							10.7583	0.444315									10.657	0.306638	10.7348	0.35023	10.6957	0.294965
	1486	10.9068	0.344972							11.5246	1.05967									10.3187	0.246235	10.2759	0.25828	10.1944	0.212069
	1487	10.2824	0.231887							10.7593	0.609197									10.4972	0.335925	10.5163	0.359169	10.6316	0.332515
	1488	10.3779	0.265116							11.58	0.72175									10.6501	0.406953	10.733	0.424947	10.7977	0.345708
	1489	10.8697	0.351076							12.2563	0.655484									10.6045	0.41993	10.5938	0.358553	10.5177	0.24223
	1490	10.6923	0.289645							11.7083	0.831196									10.5237	0.393337	10.403	0.302927	10.4017	0.264371
	1491	10.1944	0.209381							11.2963	0.658475									10.7332	0.609481	10.7605	0.556628	10.8521	0.347859
	1492	10.6529	0.341506							12.7934	0.949977									10.7716	0.861164	10.8959	1.02175	10.4674	0.301997
	1493	10.7959	0.350126							12.1086	1.62445									11.2605	1.50333	10.7264	0.735187	10.4562	0.227718
	1494	10.5201	0.240998							11.9042	1.79502									11.6939	1.60251	11.1858	0.948975	10.8245	0.368343
	1495	10.3916	0.263252							11.7825	1.54136									11.1903	2.1095	11.6952	1.23606	10.7698	0.319146
	1496	10.8451	0.350222							11.9756	1.4259									10.6797	2.29622	11.3122	1.1206	10.2584	0.226667
	1497	10.4763	0.307484							10.9173	0.723712									11.4415	2.25866	12.0487	1.3478	10.6756	0.336773
	1498	10.4572	0.225499							10.6242	0.361494									11.8394	2.04214	12.7468	1.5921	10.9032	0.374299
	1499	10.8072	0.366396							10.7221	0.3819									11.3027	1.41827	12.5127	1.33554	10.5571	0.299049
	1500	10.7796	0.325354							10.7133	0.330825									11.2838	1.48731	11.8565	1.29391	10.4467	0.222364
	1501	10.2576	0.227799							10.3119	0.245364									11.2412	1.04093	12.3753	1.26116	10.7346	0.350725
	1502	10.6692	0.332994							10.6506	0.337682									10.6762	0.623066	11.5263	1.45396	10.8966	0.339807
	1503	10.9497	0.395813							10.8607	0.372405									10.4493	0.404764	10.7241	1.3031	10.3674	0.237615
	1504	10.5794	0.310617							10.5377	0.298577									11.2536	0.795124	11.42	1.49149	10.4844	0.282208
	1505	10.4389	0.226482							10.462	0.220946									11.5736	1.13974	11.9494	1.74475	10.9275	0.344457
	1506	10.7467	0.366204							10.7083	0.33858									10.5936	1.47498	11.2069	1.85354	10.5701	0.274396
	1507	10.9208	0.354574							10.8916	0.346308									11.065	1.52361	11.4328	1.93294	10.2242	0.201116
	1508	10.4096	0.250284							10.3819	0.243481									12.6873	2.37475	12.2189	3.1157	10.64	0.324102
	1509	10.4818	0.294434							10.4741	0.276156									12.7316	2.88161	12.2163	3.66643	10.6485	0.302706
	1510	10.8853	0.349249							10.9243	0.347754									11.7539	2.62709	12.1545	3.69041	10.2406	0.214382
	1511	10.5978	0.295407							10.593	0.299364									11.747	1.91946	12.6366	3.7907	10.4282	0.301301
	1512	10.2573	0.227594							10.2317	0.226861									11.2087	1.68142	11.8883	2.48416	10.6822	0.336236
	1513	10.5817	0.436273							10.6712	0.496582									10.8411	1.33217	11.5904	2.03259	10.4201	0.287846
	1514	10.9098	0.723988							11.0132	0.850609									11.0598	1.00794	11.5976	1.99745	10.3902	0.23079
	1515	10.5871	0.807897							10.6046	0.811337									11.1028	0.98076	11.2063	1.49592	10.7347	0.373628
	1516	10.6348	0.881885							10.9367	1.14872									10.7883	0.733684	10.8024	0.84593	10.6493	0.344622
	1517	11.1187	1.15522							11.3282	1.38474									10.5778	0.445242	10.8667	0.911575	10.4736	0.247117
	1518	10.8443	1.05717							10.9164	1.08043									10.7719	0.363596	10.867	0.441551	10.5594	0.308416
	1519	10.5833	0.740645							10.8194	0.916363									10.632	0.343862	10.6115	0.351563	10.8488	0.321416
	1520	10.9492	0.970809							11.2729	1.20937									10.331	0.265237	10.4347	0.291386	10.5325	0.291408
	1521	11.1241	0.99279							11.1481	1.01395									10.7502	0.370451	10.8094	0.403467	10.3742	0.266239
	1522	10.795	0.699202							10.7541	0.691209									10.8059	0.35588	10.78	0.334984	10.8538	0.403179
	1523	10.5685	0.43418							10.6628	0.424227									10.4177	0.254045	10.4216	0.25204	10.8236	0.344163
	1524	10.7962	0.625513							10.8595	0.382439									10.516	0.304362	10.5887	0.355876	10.4079	0.247745
	1525	10.5856	0.432644							10.6494	0.347243									10.756	0.338433	10.7424	0.333854	10.5917	0.360163
	1526	10.2066	0.446805							10.3066	0.290233									10.5379	0.293262	10.5734	0.301442	10.7561	0.333662
	1527	10.604	0.498202							10.7893	0.44059									10.4205	0.254103	10.3849	0.261424	10.5988	0.300862
	1528	10.7911	0.631197							10.8928	0.453433									10.7385	0.359245	10.6877	0.353395	10.3801	0.260466
	1529	10.3848	0.385373	10.2401	0.467189					10.5024	0.320943									10.6905	0.333187	10.7037	0.330116	10.6869	0.355117
	1530	10.2608	0.435721	10.4837	0.604164					10.3775	0.379924									10.4433	0.257611	10.4655	0.261277	10.7007	0.329446
	1531	10.4505	0.585638	10.6945	0.57245					10.6953	0.773716									10.4775	0.303687	10.4544	0.30288	10.468	0.26186
	1532	10.3656	0.740433	10.6551	0.661654					10.6738	1.14717									10.7196	0.338917	10.7097	0.342438	10.4624	0.302962
	1533			10.2264	0.449908															10.5673	0.317046	10.5789	0.320804	10.708	0.334014
	1534			10.5853	0.489542															10.4497	0.240796	10.4339	0.236214	10.5686	0.322685
	1535			10.7844	0.595487															10.451	0.330228	10.4718	0.338535	10.4343	0.236167
	1536			10.4136	0.346894															10.4728	0.501952	10.5011	0.515011	10.5262	0.424807
	1537			10.3986	0.343187															10.225	0.557442	10.2562	0.590753	10.6229	0.747958
	1538			10.7469	0.362365															10.4648	0.819053	10.5303	0.869093	10.294	0.753795
	1539			10.3885	0.276998															10.25	1.22615	10.1911	1.31675	10.4185	1.17112
	1540			10.5079	0.312252															10.3547	1.41046	10.233	1.39389	10.4126	1.26585
	1541			10.6449	0.336937																			10.8042	2.03196
	1542			10.4632	0.285298
	1543			10.4321	0.290073
	1544			10.7035	0.393049
	1545			10.5901	0.566844
	1546			11.0531	1.07801
	1547			11.163	1.1161
	1548			10.9913	0.712046
	1549			10.5672	0.662115
	1550			10.8151	0.679654
	1551			10.9779	0.784631
	1552			10.8412	0.633836
	1553			10.7076	0.708342
	1554			10.6995	0.653008
	1555			10.691	0.459908
	1556			10.5412	0.372627
	1557			10.2712	0.292749
	1558			10.6309	0.455656
	1559			10.629	0.42094
	1560			10.5083	0.370084
	1561			10.3805	0.351094
	1562			10.7186	0.393002
	1563			10.874	0.489453
	1564			10.668	0.370314
	1565			10.4741	0.397431
	1566			10.8151	0.401124
	1567			10.6985	0.522411
	1568			10.5594	0.317404
	1569			10.7037	0.45265
	1570			10.6497	0.371215	10.9537	0.940398					11.0168	0.888638
	1571			10.5599	0.403714	10.5529	0.527991					10.5696	0.385962
	1572			10.5897	0.446884	10.6319	0.453096					10.4603	0.294629
	1573			10.6443	0.433413	10.7983	0.552735					10.5434	0.32586
	1574			10.5196	0.421011	10.4852	0.378592					10.5798	0.308025
	1575			10.4966	0.426692	10.4071	0.368295					10.3498	0.285847
	1576			10.6021	0.396323	10.6529	0.389713					10.4948	0.239417
	1577			10.6599	0.501658	10.6359	0.368413					10.596	0.311319
	1578			10.3829	0.343859	10.5856	0.34786					10.5696	0.27736
	1579			10.3893	0.390567	10.3605	0.289031					10.3173	0.238321
	1580			10.3575	0.428027	10.6221	0.349486					10.67	0.292512
	1581			10.5866	0.677544	10.8207	0.387653					10.7822	0.368464
	1582			10.5895	0.943135	10.5249	0.321385					10.4871	0.301416
	1583			9.62149	0.751461	10.4119	0.266287					10.3692	0.246894
	1584			9.70076	1.5581	10.7072	0.374221					10.7747	0.383981
	1585					10.888	0.377987					10.9343	0.359337
	1586					10.6935	0.352085					10.6364	0.345262
	1587					10.4419	0.30549					10.4379	0.314313
	1588					10.7043	0.402228					10.7842	0.428372
	1589					10.8582	0.409353					10.878	0.407311
	1590					10.5998	0.278337					10.5774	0.270834
	1591					10.4038	0.274913					10.4168	0.286615
	1592					10.5579	0.27812					10.5582	0.286282
	1593					10.485	0.245783					10.4768	0.246723
	1594					10.3268	0.191802					10.329	0.198337
	1595					10.5401	0.264093					10.5434	0.268134
	1596					10.7404	0.317437					10.7167	0.315999
	1597					10.3356	0.233857					10.3294	0.247553
	1598					10.3643	0.236929					10.3742	0.243211
	1599					10.8367	0.325284					10.8295	0.332244
	1600					10.4619	0.278259					10.4747	0.287072
	1601					10.3095	0.265409					10.2748	0.251576
	1602					10.6929	0.285107					10.6554	0.284666
	1603					10.5757	0.280634					10.5991	0.287754
	1604					10.3094	0.260287					10.3172	0.266908
	1605					10.5373	0.291731					10.5394	0.275425
	1606					10.5897	0.294886					10.5579	0.289857
	1607					10.8201	0.334458					10.7399	0.326941
	1608					10.3683	0.23482					10.4163	0.258379
	1609					10.5138	0.292181					10.5407	0.310026
	1610					10.87	0.379785					10.7886	0.362972
	1611					10.5793	0.281309					10.5762	0.295593
	1612					10.2538	0.266533					10.2447	0.278225
	1613					10.8624	0.445975					10.752	0.434881
	1614					10.5935	0.307035					10.5904	0.350258
	1615					10.3228	0.229442					10.2929	0.263214
	1616					10.5618	0.388286					10.3972	0.410511
	1617					10.8168	0.382487					10.654	0.493478
	1618					10.356	0.270286					10.315	0.32702
	1619					10.5381	0.340072					10.4302	0.382979
	1620					10.6686	0.464687					10.5231	0.494471
	1621					10.2751	0.431905					10.2194	0.422558
	1622					10.0204	0.338601					9.99617	0.329926													10.9184	0.538388	10.8224	0.586323
	1623					10.1329	0.519262					10.0523	0.449914													10.3618	0.291504	10.2952	0.323145
	1624					10.0477	0.674337					9.95511	0.502268													10.3826	0.298868	10.3802	0.332485
	1625					9.99214	0.531088					9.9281	0.350097													10.6763	0.326046	10.658	0.371003
	1626					10.0567	0.611565	10.4782	0.58619			10.0177	0.400788	10.5871	0.393163											10.5129	0.306248	10.5017	0.333654
	1627							10.4319	0.512606					10.4622	0.300686											10.4353	0.260126	10.4236	0.277845
	1628							10.3112	0.366472					10.5802	0.353186											10.6025	0.316844	10.5959	0.348271
	1629							10.4836	0.460906					10.5549	0.31001											10.5819	0.298797	10.5574	0.326593
	1630							10.4355	0.418205					10.3505	0.291505											10.4726	0.264205	10.4711	0.28539
	1631							10.3465	0.372989					10.5102	0.260218											10.5843	0.306032	10.6144	0.379348
	1632							10.5474	0.484588					10.6003	0.317026											10.7248	0.346249	10.7469	0.387229
	1633							10.7194	0.499022					10.569	0.273133											10.6584	0.333091	10.6385	0.354067
	1634							10.5808	0.445832					10.3182	0.239904											10.4431	0.296464	10.4584	0.317715
	1635							10.5437	0.428563					10.6589	0.295797											10.8662	0.405162	10.9149	0.444491
	1636							10.9927	0.540701					10.7805	0.366768											10.7121	0.397543	10.7231	0.419149
	1637							10.7253	0.476335					10.5102	0.305188											10.4469	0.278373	10.4308	0.294347
	1638							10.4697	0.359344					10.3362	0.25608											10.5411	0.300759	10.5665	0.30369
	1639							10.6244	0.360974					10.7929	0.384133											10.7691	0.349699	10.7866	0.365165
	1640							10.7778	0.392566					10.8981	0.359868											10.448	0.275575	10.4451	0.272823
	1641							10.455	0.289488					10.6248	0.343832											10.3346	0.208671	10.3077	0.199131
	1642							10.3244	0.214261					10.499	0.310895											10.6008	0.304197	10.6358	0.301712
	1643							10.6271	0.3078					10.7683	0.39995											10.8613	0.334108	10.8718	0.329876
	1644							10.8531	0.331609					10.7619	0.388253											10.2477	0.215635	10.2483	0.207936
	1645							10.2597	0.209894					10.667	0.272365											10.4224	0.274323	10.3621	0.243396
	1646							10.3692	0.244001					10.4727	0.294834											11.0521	0.405462	10.923	0.343196
	1647							10.9201	0.340904					10.4784	0.264579											10.7644	0.344854	10.6898	0.300294
	1648							10.6945	0.311215					10.4718	0.249684											10.1727	0.245476	10.283	0.204005
	1649							10.2901	0.205593					10.4317	0.232068											10.8181	0.407935	10.5915	0.301001
	1650							10.6007	0.301233					10.7104	0.401948											11.6539	0.736138	10.9064	0.383151
	1651							10.9263	0.391108					12.198	0.330875											10.5352	0.383952	10.5082	0.275046
	1652							10.5013	0.276098					10.9076	0.457195											10.2395	0.293946	10.4107	0.249979
	1653							10.455	0.261365					10.8665	0.659844											11.425	0.583811	10.7416	0.319027
	1654							10.7625	0.326487					11.8179	0.484227											11.1367	0.62647	10.5893	0.300951
	1655							10.5943	0.313315					11.4371	0.492567											10.3009	0.363235	10.425	0.255873
	1656							10.442	0.244979					10.6753	0.463247											10.9893	0.524492	10.8537	0.408
	1657							10.8941	0.383114					11.307	0.579592											10.904	0.613874	10.8071	0.359027
	1658							10.794	0.35489					10.273	0.30003											10.5344	0.429761	10.379	0.275643
	1659							10.4009	0.266682					10.3572	0.261511											11.0837	0.905387	10.588	0.331461
	1660							10.5723	0.318343					10.6392	0.31661											11.5367	1.51796	11.0422	0.411577
	1661							11.0458	0.382524					10.6987	0.350726											11.3904	1.39863	10.5171	0.327213
	1662							10.5251	0.317451					10.6593	0.334537											12.2944	1.86712	10.5051	0.230679
	1663							10.4993	0.213127					10.4167	0.247831											12.8163	2.4629	10.9311	0.41621
	1664							10.9101	0.369097					10.6502	0.345192											11.3643	2.21556	10.8818	0.382921
	1665							10.9183	0.397601					10.823	0.383201											11.0532	2.13769	10.538	0.329371
	1666							10.5755	0.295362					10.5291	0.29082											12.2259	2.3295	10.69	0.373238
	1667							10.678	0.317781					10.2721	0.278952											11.9505	1.67382	10.8599	0.359771
	1668							10.8613	0.347464					10.8919	0.460422											11.1969	1.13449	10.7753	0.35987
	1669							10.8178	0.35815					10.6027	0.312893											11.1769	1.45143	10.3357	0.2372
	1670							10.3614	0.2322					10.3203	0.233652											10.4545	0.989644	10.6388	0.317422
	1671							10.5916	0.311978					10.5764	0.393078											10.1666	1.02612	10.7287	0.363582
	1672							10.7534	0.331093					10.8061	0.387369											10.513	0.684818	10.3809	0.249066
	1673							10.4073	0.261099					10.3442	0.269958											10.897	0.722935	10.4336	0.275679
	1674							10.4087	0.271854					10.5524	0.334093											10.798	0.499915	10.7569	0.310528
	1675							10.7411	0.322777					10.723	0.467207											10.458	0.37111	10.6645	0.331147
	1676							10.7121	0.368042					10.3239	0.422599											10.5646	0.372074	10.381	0.242792
	1677							10.3517	0.223571					10.0884	0.350195											10.7342	0.462041	10.6027	0.312223
	1678							10.5061	0.408241					10.2169	0.499584											10.4718	0.314972	10.8393	0.381364
	1679							10.4832	0.54755					10.1036	0.596175											10.515	0.346026	10.4968	0.257518
	1680							10.1393	0.412084					9.97144	0.462539											11.2288	0.485364	10.4741	0.303531
	1681							10.0391	0.43236					10.0572	0.510059											10.5696	0.362679	11.2263	0.460338
	1682																									10.4232	0.269796	10.621	0.366719
	1683																									11.2154	0.583719	10.3927	0.265036
	1684																									10.9924	0.437015	11.1772	0.585306
	1685																									10.2426	0.284971	11.0581	0.43161	10.4665	0.814522	42.14225*	6.8652755*
	1686																									10.8225	0.428009	10.2987	0.303516	10.8591	0.770333	10.6323	0.465249
	1687																									10.8805	0.45319	10.7636	0.43758	11.0986	0.828005	10.8812	0.563441
	1688																									10.4609	0.296764	10.8613	0.429351	10.5806	0.548419	10.6664	0.454343
	1689																									10.3819	0.303053	10.4863	0.289003	10.6171	0.469517	10.511	0.399446
	1690																									10.5992	0.320792	10.3425	0.269516	10.7262	0.428219	10.6914	0.4461
	1691																									10.5645	0.348698	10.5875	0.317469	10.5227	0.368772	10.5945	0.415729
	1692																									10.6482	0.314327	10.6441	0.332681	10.3826	0.301158	10.4004	0.28972
	1693																									10.3682	0.30982	10.6486	0.325968	10.5737	0.339969	10.4733	0.325099
	1694																									10.4232	0.354696	10.3189	0.286533	10.6449	0.320767	10.577	0.308654
	1695																									10.6837	0.598706	10.5314	0.305406	10.5054	0.276481	10.5495	0.287623
	1696																									10.295	0.383509	10.9631	0.446387	10.3156	0.267834	10.4463	0.275718
	1697																									10.0038	0.431807	10.4679	0.281228	10.6471	0.307881	10.4447	0.281403
	1698																									10.1855	0.456898	10.2117	0.429204	10.8102	0.369565	10.6675	0.319896
	1699																									10.0247	0.341328	10.4122	0.492975	10.3269	0.235546	10.5898	0.305726
	1700																									9.83014	0.421413	10.1954	0.388399	10.6035	0.324573	10.461	0.271647
	1701																									9.9187	0.380424	9.87628	0.462229	10.9152	0.392423	10.7064	0.34088
	1702																									9.97839	0.307947	9.9973	0.484729	10.3287	0.245189	10.6243	0.316191
	1703																											10.0237	0.352324	10.3286	0.25693	10.3331	0.247472
	1704																													10.9962	0.361694	10.6251	0.294821
	1705																													10.5928	0.310424	10.7972	0.336984
	1706																													10.3576	0.24738	10.4883	0.28896
	1707																													10.8219	0.395547	10.582	0.328154
	1708																													10.7916	0.381277	10.7654	0.383321
	1709																													10.4854	0.274618	10.7066	0.32968
	1710																													10.5876	0.323408	10.5334	0.309989
	1711																													10.7166	0.325014	10.6341	0.321383
	1712																													10.4855	0.279604	10.6361	0.306675
	1713																													10.3095	0.224849	10.4503	0.232366
	1714																													10.4913	0.289971	10.2825	0.233694
	1715																													10.6816	0.334633	10.7136	0.313576
	1716																													10.423	0.328888	10.5319	0.279333
	1717																													10.8769	0.905292	10.326	0.232702
	1718																													11.4239	1.6838	10.6461	0.320477
	1719																													11.2921	1.38114	10.7173	0.326275
	1720																													11.6569	1.71515	10.3516	0.2613
	1721																													12.5518	2.0513	10.5963	0.297821
	1722																													12.4543	2.82499	10.7644	0.343668
	1723																													12.6758	3.09958	10.5046	0.298357
	1724																													13.561	2.95445	10.4039	0.288224
	1725																													12.3514	1.7104	10.7248	0.350575
	1726																													11.0106	1.17624	10.6831	0.357036
	1727																													11.5348	1.2331	10.4018	0.27047
	1728																													10.9068	1.06204	10.5477	0.314582
	1729																													10.5146	0.665421	10.7526	0.346139
	1730																													10.5021	0.603769	10.5337	0.301378
	1731																													10.7154	1.00089	10.4627	0.305999
	1732																													10.5268	1.08074	10.8141	0.438976
	1733																													10.8453	1.02642	10.7936	0.429642
	1734																													11.133	0.850062	10.4914	0.323083
	1735																													10.9401	0.854932	10.8066	0.457041
	1736																													10.7258	0.796534	10.9925	0.534991
	1737																													10.873	0.496453	10.624	0.385573
	1738																													10.802	0.460454	10.6058	0.366283
	1739																													10.5948	0.349228	10.8478	0.43269
	1740																													10.426	0.27679	10.6971	0.361625
	1741																													10.7234	0.370815	10.4811	0.282698
	1742																													10.655	0.327164	10.5732	0.305055
	1743																													10.4172	0.259491	10.6913	0.322466
	1744																													10.435	0.279133	10.5199	0.278967
	1745																													10.7558	0.32669	10.4215	0.255116
	1746																													10.5707	0.317306	10.5994	0.292278
	1747																													10.3735	0.234749	10.6745	0.323811
	1748																													10.5737	0.312206	10.4725	0.273723
	1749																													10.8299	0.376665	10.4694	0.271319
	1750																													10.4558	0.279449	10.7007	0.33218
	1751																													10.4555	0.290798	10.6455	0.323659
	1752																													10.7554	0.452914	10.4734	0.291312
	1753																													10.6701	0.404378	10.6595	0.469069
	1754																													10.3614	0.285147	10.7554	0.519142
	1755																													10.5512	0.337374	10.5023	0.437924
	1756																													10.8375	0.629583	10.4477	0.355615
	1757																													10.6033	0.404187	10.7019	0.501144
	1758																													10.2532	0.416475	10.7296	0.58071
	1759																													10.5757	0.475033	10.3993	0.421886
	1760																													10.6693	0.526307	10.3717	0.489955
	1761																													10.1986	0.401566	10.7236	0.77051
	1762																													10.2402	0.470395	10.3503	0.612132
	1763																													10.2944	0.474014	9.94447	0.953936
	1764																													10.1585	0.376311	10.1883	0.616555
	1765																													9.93918	0.395301	10.336	0.668798
	1766																													9.97236	0.359415	10.029	0.393603
	1767																													10.0299	0.470748	9.94136	0.382543
	1768
	1769
	1770
	1771
	1772
	1773
	1774
	1775
	1776
	1777
	1778
	1779
	1780
	1781
	1782
	1783
	1784
	1785
	1786
	1787
	1788
	1789
	1790
	1791
	1792
	1793
	1794
	1795
	1796
	1797																																	10.1678	0.493916	10.256	0.672585
	1798																																	9.8833	0.404419	10.0695	0.738464
	1799																																	9.86726	0.315497	9.96514	0.431148
	1800																																	9.74	0.372858	9.74995	0.380124
	1801																																	9.74257	0.577758	9.70943	0.537258
	1802																																	10.1334	0.817527	10.1567	0.620589
	1803																																	9.93167	0.926162	9.75739	0.705636
	1804																																	9.92787	1.14668	9.89835	0.960067
	1805																																	10.3567	1.37497	10.8158	1.40716
	1806																																	10.8078	1.35002	11.2148	1.36524
	1807																																	10.59	1.10287	10.718	0.971054
	1808																																	10.5762	0.912416	10.4254	0.6343
	1809																																	11.1564	1.26279	10.7979	0.702816
	1810																																	11.089	1.03859	10.9656	0.850157
	1811																																	10.47	0.962691	10.4772	0.729811
	1812																																	10.4759	0.596147	10.475	0.679187
	1813																																	10.9383	0.845115	11.3291	1.34974
	1814																																	10.615	0.681503	10.9683	1.08038
	1815																																	10.5062	0.577713	10.2648	0.953929
	1816																																	10.9296	0.660114	10.9415	0.80772
	1817																																	10.9814	0.573306	11.1299	0.932246
	1818																																	10.3224	0.481239	10.1905	0.477067
	1819																																	10.3928	0.302097	10.201	0.390624
	1820																																	10.8526	0.684966	10.8974	0.876798
	1821																																	10.6156	0.501885	10.346	0.716754
	1822																																	10.3869	0.316699	10.1758	0.647515
	1823																																	10.6603	0.461467	10.9458	1.02363
	1824																																	10.8621	0.448254	11.2966	0.993427
	1825																																	10.5694	0.441885	10.7889	0.873339
	1826																																	10.4628	0.312246	10.6306	0.372399
	1827																																	10.7463	0.514705	10.6788	0.47266
	1828																																	10.9923	0.649516	10.8128	0.442799
	1829																																	10.4624	0.429601	10.484	0.355878
	1830																																	10.4361	0.359911	10.5152	0.356409
	1831																																	10.8015	0.451776	10.7339	0.406846
	1832																																	10.7195	0.616983	10.5991	0.485594
	1833																																	10.409	0.32124	10.4015	0.320898
	1834																																	10.7168	0.392079	10.7524	0.431565
	1835																																	10.5846	0.421156	10.6377	0.417747
	1836																																	10.3049	0.297439	10.2854	0.319878
	1837																																	10.4864	0.346098	10.4688	0.342542
	1838																																	10.7813	0.415175	10.9251	0.472147
	1839																																	10.5443	0.334719	10.5729	0.352992
	1840																																	10.4685	0.312429	10.4207	0.321728
	1841																																	10.7142	0.368741	10.8146	0.40156
	1842																																	10.6197	0.405848	10.6987	0.421619
	1843																																	10.5042	0.29001	10.473	0.27851
	1844																																	10.5228	0.318433	10.5535	0.339145
	1845																																	10.7279	0.340916	10.752	0.32431
	1846																																	10.496	0.297612	10.4954	0.296603
	1847																																	10.3069	0.249714	10.3147	0.244062
	1848																																	10.7532	0.406214	10.7337	0.373202
	1849																																	10.9637	0.499918	10.9752	0.451503
	1850																																	10.4887	0.344073	10.4888	0.323717
	1851																																	10.5084	0.35938	10.5025	0.341633
	1852																																	10.9549	0.442041	10.9124	0.366536
	1853																																	10.936	0.509107	10.8842	0.448497
	1854																																	10.3012	0.315707	10.3128	0.271327
	1855																																	10.5676	0.38303	10.5643	0.332612
	1856																																	10.9993	0.423803	10.941	0.4066
	1857																																	10.4484	0.276674	10.4309	0.271964
	1858																																	10.3861	0.299449	10.4127	0.288421
	1859																																	11.0123	0.390862	11.0084	0.393477
	1860																																	10.5465	0.315536	10.5663	0.322826
	1861																																	10.4367	0.248148	10.4139	0.251875
	1862																																	11.0272	0.48591	11.0204	0.480381
	1863																																	10.8366	0.410089	10.9101	0.441744
	1864																																	10.2907	0.260709	10.2983	0.273355
	1865																																	10.72	0.390043	10.6784	0.384836
	1866																																	11.096	0.459734	11.123	0.476156
	1867																																	10.6266	0.325148	10.669	0.339922
	1868																																	10.3679	0.253184	10.3742	0.26826
	1869																																	10.8962	0.443489	10.9003	0.460525
	1870																																	10.7416	0.388948	10.734	0.391887
	1871																																	10.4975	0.292547	10.5081	0.310223
	1872																																	10.5534	0.343801	10.593	0.377115
	1873																																	10.8294	0.478499	10.7874	0.488052
	1874																																	10.5102	0.416921	10.4637	0.415834
	1875																																	10.4277	0.350556	10.4117	0.361426
	1876																																	10.4699	0.452833	10.4207	0.463865
	1877																																	10.6481	0.679697	10.5141	0.573098
	1878																																	10.5848	0.885868	10.3458	0.71565
	1879																																	10.5037	1.19539	10.1995	1.41185
	1880																																	10.1191	1.20198	10.09	0.969284
	1881
	1882
	1883
	1884
	1885
	1886
	1887
	1888
	1889
	1890
	1891
	1892
	1893
	1894
	1895
	1896
	1897
	1898
	1899
	1900

## Sheet: Fig3C
Fig3C:Heptad angle (θ)		MYH7 WT		MYH7 WT		MYH7 WT		MYH7 WT		L1492P		E1610K		A1636P		A1440del		WT_A1440del		E1507del		E1508del		WT_E1508del		E1669del		WT_E1669del		K1729del		WT_K1729del		R1845W		WT_R1845W		MYH2 WT		L1870P
n=3 for all	Res #	(E1476 - E1536)		(V1529 - R1592)		(A1570 - N1633)		(E1626 - R1689)		(E1476 - E1536)		(E1626 - R1689)		(A1570 - N1633)		(L1397-A1486)		(L1397-A1487)		(Y1460 - S1549)		(Y1460 - S1549)		(Y1460 - S1550)		(L1622 - R1711)		(L1622 - R1712)		(L1685 - T1774)		(L1685 - T1775)		(L1797 - E1887)		(L1797 - E1887)		(V1825 - R1915)		(V1825 - R1915)
	1400
	1401
	1402
	1403
	1404
	1405
	1406
	1407
	1408
	1409															139.728	21.1745	139.711	19.4858
	1410															148.208	19.0839	151.121	14.3002
	1411															155.145	15.7062	156.474	11.9273
	1412															155.667	14.4681	156.369	11.7855
	1413															154.174	16.8566	157.712	10.8891
	1414															158.789	17.0404	164.454	8.68796
	1415															162.113	13.7186	166.357	7.3195
	1416															164.264	8.60303	165.805	6.62333
	1417															169.308	6.19946	170.723	4.68823
	1418															170.157	8.5582	173.44	3.64078
	1419															167.282	9.00515	170.475	4.41598
	1420															168.541	6.43724	170.35	4.1665
	1421															172.488	4.62587	173.214	3.6096
	1422															170.451	5.49561	171.404	4.77498
	1423															167.02	5.6422	167.764	4.84028
	1424															164.686	8.0913	167.933	4.89389
	1425															166.317	8.60824	169.935	4.39879
	1426															161.796	9.76062	165.902	5.03306
	1427															156.139	13.9203	165.013	5.08354
	1428															157.225	17.5468	169.038	5.1045
	1429															158.982	14.795	166.75	5.73097
	1430															153.431	17.638	166.127	5.33289
	1431															152.145	25.8941	171.45	4.4048
	1432															159.315	20.8553	172.641	4.24322
	1433															159.173	13.6809	169.781	4.78207
	1434															151.213	22.3783	170.375	4.44771
	1435															147.722	26.8196	173.593	3.45453
	1436															156.334	17.7714	173.658	3.37378
	1437															154.959	16.8644	171.201	4.23233
	1438															144.73	26.3877	171.044	4.36842
	1439															142.129	23.2436	172.762	3.90768
	1440															144.166	19.4098	171.851	4.30372
	1441															137.516	19.3627	170.014	4.78334
	1442															132.959	21.7412	172.401	4.18468
	1443															136.334	21.7041	171.266	4.43049
	1444															136.934	26.9881	166.469	5.00288
	1445															135.314	27.5081	168.23	5.44864
	1446															140.811	14.1918	168.284	5.34276
	1447															148.09	12.9871	163.919	5.62042
	1448															145.848	24.0336	164.105	6.18231
	1449															147.803	20.9825	167.219	6.15045
	1450															158.661	8.9024	165.634	6.50349
	1451															159.047	13.4439	165.923	5.15719
	1452															158.76	17.9473	169.681	4.79858
	1453															163.274	12.1763	173.137	3.99419
	1454															167.452	7.88931	171.396	4.70302
	1455															166.579	7.95281	171.551	4.84861
	1456															169.144	6.95946	172.74	3.9468
	1457															172.924	4.20692	172.444	3.95811
	1458															172.759	4.05748	172.098	4.5007
	1459															174.091	3.55008	172.972	3.92294
	1460															172.786	3.99221	173.618	3.58346
	1461															171.255	3.90472	171.674	4.36231
	1462															173.886	3.15094	171.175	4.21464
	1463															173.635	3.2143	173.851	3.23424
	1464															170.178	3.59183	173.248	3.4119
	1465															170.553	3.56819	170.278	3.75593
	1466															173.256	3.25251	170.88	3.57845
	1467															169.227	4.11214	173.401	3.21814
	1468															168.725	3.8731	169.337	4.05842
	1469															173.14	3.53859	168.829	3.86341
	1470															172.483	3.64475	173.191	3.52766
	1471															169.287	3.9919	172.417	3.64705
	1472															173.004	3.45134	169.232	4.10378
	1473															175.103	2.66027	172.971	3.52227
	1474															172.957	3.5127	175.093	2.67261
	1475															172.126	4.23084	173.126	3.35517
	1476															173.121	4.21865	172.283	3.63032
	1477															173.185	3.96693	173.345	3.41426
	1478															165.322	7.5638	173.273	3.62438
	1479															156.475	11.5424	164.6675*	7.61968*	173.037	3.53098	173.228	3.34178	173.115	3.40699
	1480																	155.994*	11.00425*	169.38	4.26114	169.597	4.016	169.224	4.18803
	1481																			168.887	4.01426	169.202	3.73354	169.006	3.90052
	1482																			173.19	3.52984	173.454	3.32961	173.4	3.4436
	1483																			172.792	3.61551	172.881	3.52972	172.866	3.54327
	1484																			170.018	3.81296	170.133	3.73735	169.985	3.80586
	1485																			173.784	3.1849	173.861	3.1711	173.828	3.20044
	1486	166.885	4.03508							153.066	17.1982									174.966	2.72361	175.102	2.64663	175.016	3.00771
	1487	168.544	4.21966							149.335	20.8604									172.435	3.40424	172.795	3.26572	172.555	3.40364
	1488	172.345	3.60786							143.684	17.802									172.722	3.33649	172.946	3.17388	172.774	3.26811
	1489	169.251	4.09202							141.314	15.8529									175.142	2.64592	175.185	2.56616	175.178	2.60954
	1490	167.667	4.04447							142.46	14.1282									172.748	3.57042	173.156	3.45525	172.866	3.53187
	1491	171.464	4.15341							140.684	21.3691									169.654	3.75562	169.989	3.62474	169.651	3.70926
	1492	171.558	4.10351							141.667	24.7877									170.442	3.84296	170.48	3.69481	170.295	3.76218
	1493	168.386	4.13101							147.656	18.9519									173.345	3.19999	173.328	3.1467	173.245	3.17514
	1494	170.471	4.01661							156.792	14.7881									168.182	3.7689	168.18	3.72397	168.251	3.72226
	1495	173.243	3.66716							161.333	12.0789									166.137	3.69509	165.858	3.66321	165.946	3.60284
	1496	170.472	4.27599							158.736	10.8782									170.052	4.14254	169.521	4.24979	169.268	4.09518
	1497	170.839	3.93818							164.405	10.3027									170.595	3.92838	169.797	4.11074	170.443	3.90266
	1498	173.101	3.58175							169.067	8.28365									166.607	4.22048	165.835	4.30089	166.652	3.98794
	1499	170.756	4.60689							165.426	10.3672									168.837	4.23417	167.918	4.43616	168.297	4.19179
	1500	168.059	4.45968							163.374	9.77437									173.149	3.54747	172.155	3.94867	172.157	3.67174
	1501	170.325	4.43352							170.311	5.19787									170.469	4.23609	169.204	4.66561	169.192	4.11711
	1502	172.047	3.89377							172.428	4.23707									168.642	4.55023	167.118	4.98301	167.506	4.02702
	1503	169.011	4.26353							169.44	4.56862									171.111	4.5522	170.125	5.26976	171.29	4.14736
	1504	168.584	4.09406							168.907	4.35297									172.008	4.78399	171.677	4.90402	171.656	4.06771
	1505	172.261	3.81041							172.857	3.69645									169.047	5.81964	167.083	6.6677	168.514	4.07944
	1506	170.166	4.43691							170.821	4.21192									166.652	9.32727	164.206	9.94335	170.628	3.91249
	1507	168.272	3.92321							168.516	3.93787									164.458	11.3911	166.622	8.87932	173.239	3.83745
	1508	171.293	3.82991							171.149	3.88301									161.089	11.861	164.179	8.44415	170.513	4.21516
	1509	172.657	3.43305							172.737	3.3618									158.832	14.2085	157.745	12.743	170.957	3.87657
	1510	168.217	4.90829							168.406	4.97554									158.012	16.8597	159.654	13.3553	173.246	3.51172
	1511	165.768	9.16925							166.291	8.31466									161.572	14.1217	160.53	10.2034	170.637	4.48086
	1512	169.061	10.3401							169.732	8.21656									155.051	18.8089	152.44	12.6111	168.175	4.35072
	1513	170.001	8.29556							171.186	6.01635									143.595	32.1401	144.444	18.9134	170.542	4.33739
	1514	165.862	10.1352							168.25	6.62978									137.996	39.051	146.516	18.0735	172.132	3.82307
	1515	166.01	12.1435							169.112	8.18422									146.022	28.3964	151.046	15.5701	169.321	4.19555
	1516	168.722	12.6957							171.852	7.92314									152.8	20.3493	146.305	20.2636	169.073	3.99848
	1517	166.91	13.8284							170.693	6.09853									141.032	31.1474	141.867	17.9694	172.675	3.89827
	1518	162.516	18.6537							168.133	10.0488									135.079	29.5635	136.963	21.5389	170.425	4.31958
	1519	163.315	20.7252							169.735	10.9099									136.796	20.3338	134.294	30.9892	168.451	3.8238
	1520	164.872	17.1005							169.698	7.82543									143.798	24.305	131.515	35.1086	171.378	3.79627
	1521	162.851	16.7412							169.187	5.86432									140.673	19.996	130.943	29.941	172.624	3.35134
	1522	160.589	19.6514							171.286	5.47283									129.94	21.9357	125.093	28.6331	168.787	3.96522
	1523	157.92	19.1935							170.987	6.20392									132.72	32.94	128.395	30.4313	168.517	3.91225
	1524	158.633	14.6986							168.299	5.82564									140.555	30.0895	136.007	31.3325	172.182	3.78763
	1525																			145.749	23.6258	138.82	25.6873	172.777	3.536
	1526																			140.62	31.488	141.942	24.7642	169.973	3.64712
	1527																			139.534	31.4345	141.423	24.6573	171.326	3.55132
	1528																			149.804	21.4567	150.82	18.3088	174.457	2.94455
	1529																			149.916	23.5728	157.553	16.911	172.354	3.68261
	1530																			140.508	31.6173	151.031	25.4947	171.073	3.99953
	1531																			146.987	26.889	149.096	27.0586	173.418	3.58738
	1532																			157.308	16.7123	154.567	19.3822	172.133	4.07569
	1533																			161.718	14.8835	158.697	19.6929	170.412	4.04671
	1534																			163.793	16.4811	159.035	19.0985	172.755	3.70627
	1535																			161.962	13.3677	158.206	19.0638	171.715	4.08046
	1536																			162.344	12.9689	162.589	12.9279	168.787	3.93475
	1537																			167.042	9.87297	167.649	10.6706	170.321	4.0668
	1538																			171.107	5.191	167.588	10.4657	172.595	3.97057
	1539																			169.332	4.5545	167.413	8.08776	170.412	4.40892
	1540																			171.141	4.13452	171.59	4.0914	169.016	4.10253
	1541			163.828	12.3812															173.463	3.59581	173.697	3.52008	171.463	4.10656
	1542			165.781	8.89721															170.922	4.24285	171.381	4.01236	173.54	3.5528
	1543			167.196	7.67295															171.095	3.9686	171.256	3.81781	171.364	4.06327
	1544			170.034	8.76571															173.887	3.30842	173.976	3.26539	171.283	3.83066
	1545			168.508	8.3447															172.141	3.85863	173.009	3.66405	174.004	3.22505
	1546			168.689	7.24338															170.116	3.94584	170.614	3.94762	172.933	3.69792
	1547			169.022	9.65147															172.386	3.85841	172.21	3.93835	170.732	3.91029
	1548			168.507	8.59184															173.554	3.62256	173.637	3.58614	172.404	3.86214
	1549			165.844	10.174															169.486	5.17957	169.762	5.02412	173.608	3.63903
	1550			166.506	11.0672															165.657*	7.89536*	169.303*	4.04838*	169.74	5.15442
	1551			167.05	10.0357															164.289*	10.8051*	164.226*	12.2518*	163.1*	10.6725*
	1552			165.29	10.9237															162.384*	13.1464*	161.226*	16.2207*	157.132*	22.436*
	1553			161.486	16.5759															158.068*	16.7366*	154.247*	22.9543*	151.031*	31.4313*
	1554			153.704	30.9681															153.906*	19.5449*	150.895*	25.9387*	146.994*	31.1026*
	1555			156.285	26.531																			143.331*	30.2658*
	1556			164.504	12.039
	1557			165.221	10.8478
	1558			161.05	17.8923
	1559			160.98	16.2109
	1560			165.464	10.056
	1561			161.421	20.4969
	1562			157.821	20.8423
	1563			159.798	13.9374
	1564			162.16	12.8863
	1565			164.549	11.3315
	1566			164.56	9.64779
	1567			163.007	8.04317
	1568			163.315	8.87491
	1569			165.416	9.88695
	1570			165.595	9.42673
	1571			165.911	8.44743
	1572			168.298	6.01442
	1573			171.402	4.53475
	1574			169.708	5.96716
	1575			169.861	6.72542
	1576			171.245	6.26642
	1577			170.532	5.60973
	1578			169.819	6.44867
	1579			170.832	9.01192
	1580			169.166	10.037
	1581					170.808	6.07666
	1582					172.833	4.82123					173.75	4.73343
	1583					171.35	4.92552					171.439	4.55354
	1584					167.495	5.59147					167.053	4.91606
	1585					168.382	5.10714					168.471	4.87164
	1586					172.054	4.69015					172.317	4.9439
	1587					169.026	6.3112					168.081	6.47185
	1588					165.994	6.83239					164.981	6.31455
	1589					167.168	5.75174					166.792	5.28397
	1590					170.814	5.46945					170.732	6.01018
	1591					172.135	4.55732					171.79	5.75055
	1592					168.736	4.75102					168.456	5.25291
	1593					169.524	4.71527					169.357	4.91364
	1594					173.423	3.66192					173.233	3.8637
	1595					172.424	3.86945					172.158	4.1746
	1596					171.197	3.55905					170.968	4.10764
	1597					174.375	2.9372					174.115	3.52904
	1598					173.808	3.29527					173.493	3.70964
	1599					169.465	3.78131					169.62	4.01548
	1600					170.854	3.95026					171	4.17236
	1601					174.062	3.17185					173.785	3.30159
	1602					170.333	4.21575					170.4	4.42338
	1603					169.268	4.70236					169.413	4.79901
	1604					172.884	3.96843					172.82	3.85611
	1605					172.875	3.61139					173.212	3.43502
	1606					171.083	4.00202					171.311	3.98829
	1607					172.438	3.81693					172.828	3.66325
	1608					174.107	3.22265					174.354	2.9552
	1609					171.901	3.96452					172.453	3.72301
	1610					170.618	4.68779					171.526	4.31941
	1611					172.648	4.27933					173.379	3.80417
	1612					173.415	3.66628					173.909	3.48083
	1613					169.267	4.72659					170.406	4.38874
	1614					168.018	5.10655					169.132	4.86534
	1615					171.898	5.35898					172.561	4.94857
	1616					168.774	6.94008					169.679	6.15278
	1617					165.802	7.26802					167.06	6.47486
	1618					167.999	8.31705					169.24	7.14119
	1619					167.538	11.1646					169.431	8.87974
	1620					162.744	12.7769					164.702	10.1946
	1621					160.869	13.7905					162.555	11.5734
	1622
	1623
	1624
	1625
	1626
	1627
	1628
	1629
	1630
	1631
	1632																									147.238	20.741	152.655	19.9449
	1633													164.34*	12.5448*											159.032	14.7673	160.222	15.0839
	1634													171.189	5.28311											168.026	6.67464	165.214	10.6104
	1635													173.138	5.34633											171.965	5.89306	168.484	11.802
	1636													172.325	4.68931											171.6	5.20446	168.673	11.238
	1637													171.707	4.03904											171.266	4.4859	169.282	9.02638
	1638							160.858	13.9979					173.618	3.51639											172.677	3.71821	171.514	6.78704
	1639							163.971	13.9203					171.551	4.44132											174.134	3.29389	172.655	7.07552
	1640							163.394	13.0073					166.725	4.95867											171.853	4.27437	170.163	8.26069
	1641							163.177	10.103					167.972	4.58569											169.554	4.83624	168.349	7.10842
	1642							168.313	6.85768					172.044	4.17104											172.403	4.12881	171.907	4.59199
	1643							167.726	7.18112					167.848	6.44417											171.825	4.52654	170.869	5.35881
	1644							165.604	7.63302					165.02	6.43687											169.226	4.96079	168.4	6.01128
	1645							168.509	6.31423					167.527	5.62137											172.308	4.17164	171.788	4.96666
	1646							172.547	4.36323					171.087	5.57128											171.198	4.45051	170.303	4.72818
	1647							171.834	3.96685					171.898	4.47271											168.434	4.77274	167.59	4.97567
	1648							168.215	4.11242					169.908	4.53602											170.776	4.01695	170.436	4.144
	1649							168.193	4.01394					170.056	4.67917											173.968	3.17062	173.807	3.25569
	1650							173.287	3.37204					172.598	3.90877											172.136	3.92489	171.552	3.94615
	1651							170.82	3.98856					172.257	4.00454											168.2	3.91563	168.04	3.82205
	1652							166.635	4.04358					168.082	4.25586											168.008	3.93637	168.099	3.82967
	1653							170.109	4.24819					171.558	4.38195											172.611	3.59264	173.167	3.35991
	1654							171.319	4.14626					170.444	4.06579											168.969	4.64823	170.986	3.84423
	1655							167.532	4.32184					162.012	4.05121											162.814	4.96775	166.785	3.88865
	1656							169.874	4.25497					163.178	4.7395											165.977	5.57277	170.181	4.17373
	1657							173.548	3.37615					167.939	4.70495											163.715	7.21239	171.638	4.00175
	1658							170.435	4.03038					162.753	4.85709											158.701	7.388	167.893	4.32318
	1659							170.324	4.01469					160.006	4.5526											159.454	7.76283	170.071	4.12512
	1660							173.656	3.2075					168.471	4.78035											161.816	8.40541	173.623	3.4055
	1661							172.296	3.75736					171.559	4.97253											159.794	8.97218	170.674	4.04598
	1662							168.575	4.24109					167.717	5.46448											160.288	8.06985	170.444	3.99269
	1663							169.944	4.30762					170.119	4.57099											164.156	8.65771	173.632	3.24843
	1664							170.652	4.02504					172.41	4.03345											168.544	6.25359	172.267	3.8802
	1665							167.526	4.31106					167.611	5.47167											161.633	10.8543	168.538	4.5607
	1666							167.714	4.18406					169.273	5.33554											160.87	14.8109	169.897	4.66584
	1667							171.031	3.6947					172.508	4.07167											160.197	13.4816	170.63	4.94466
	1668							168.322	4.02562					173.167	3.77586											149.255	15.3569	167.488	5.08009
	1669							167.816	3.98517					168.463	4.96966											144.547	18.2511	167.624	4.5229
	1670							170.552	4.25722					168.007	5.09616											148.464	17.9925	171.022	4.13436
	1671							172.805	3.94949					172.81	4.03602											145.651	15.8898	168.506	5.10807
	1672							170.65	4.00953					169.98	5.1258											136.429	21.2824	167.859	4.37806
	1673							169.739	3.87342					167.296	5.34421											127.57	26.9284	170.539	4.28249
	1674							171.751	3.73156					170.001	4.91546											132.243	25.1364	172.858	3.96734
	1675							173.218	3.53539					170.239	5.82889											147.392	18.129	170.719	4.0007
	1676							170.474	3.92248					166.992	5.774											149.054	15.9555	169.857	3.97013
	1677							171.237	3.89588					166.089	6.36175											143.588	18.5674	171.947	4.25824
	1678													163.872*	8.89323*											144.548	20.2434	173.278	3.52608
	1679													158.563*	8.23222*											154.314	23.7528	170.57	4.01218
	1680													158.169*	8.29018*											153.19	22.186	171.603	4.23093
	1681													154.583*	11.5489*											155.64	15.2903	172.975	3.48324
	1682													145.975*	14.2406*											163.417	9.24935	169.412	4.32838
	1683																									164.954	12.444	169.845	4.34377
	1684																									164.333	14.7926	173.722	3.54446
	1685																									163.903	11.2571	172.088	4.06977
	1686																									167.655	6.95524	168.518	4.48476
	1687																									170.538	6.43786	169.232	4.67323
	1688																									165.789	7.15213	172.345	3.89177
	1689																									164.071	6.75734	167.758	4.61017
	1690																									168.428	5.66235	164.861	5.14157
	1691																									165.217	7.15437	167.856	5.18222
	1692																									164.125	6.59274	166.198	6.4188
	1693																									168.887	5.82885	165.121	5.47791
	1694																									169.248	6.20129	169.578	5.19536
	1695																									167.244	5.70038	169.706	5.7995
	1696																									169.385	5.00443	167.735	5.19541
	1697																									172.757	4.43712	169.779	4.30722
	1698																									172.792	4.55103	173.47	3.57525
	1699																									168.691	5.74011	173.237	3.79683
	1700																									164.721	8.10483	169.792	5.16066
	1701																									166.571	10.1354	168.704	5.22533
	1702																									162.851	7.60139	172.566	4.25352	169.96	4.86998	171.294	5.26281
	1703																											166.604	7.02721	169.216	5.32049	170.087	4.99652
	1704																													172.653	4.72076	171.25	4.89619
	1705																													172.299	4.06349	172.726	4.37315
	1706																													169.976	4.43414	171.742	4.14022
	1707																													173.405	3.64152	171.685	3.96315
	1708																													172.162	3.87088	172.846	3.68153
	1709																													168.057	4.42258	170.767	4.03409
	1710																													167.977	4.56344	168.561	4.31265
	1711																													171.018	4.09246	169.87	4.14065
	1712																													167.875	4.48046	170.298	4.12136
	1713																													165.651	4.33896	167.805	4.2954
	1714																													169.812	4.35374	168.254	4.26379
	1715																													171.569	4.0704	170.847	4.11557
	1716																													168.939	4.19736	170.988	4.13528
	1717																													172.35	3.86239	171.07	3.81688
	1718																													172.19	4.04654	171.303	4.3436
	1719																													169.087	4.21403	170.726	3.99432
	1720																													170.299	4.06602	169.877	3.87486
	1721																													173.091	3.92948	171.626	3.35537
	1722																													169.989	5.43417	171.907	3.7708
	1723																													160.875	10.4109	168.916	4.04737
	1724																													157.793	12.9857	167.987	3.95075
	1725																													156.721	10.8631	171.484	3.81268
	1726																													149.371	12.9063	171.777	4.12523
	1727																													144.483	18.5095	168.648	4.56184
	1728																													141.025	23.2541	170.611	4.09077
	1729																													135.231	23.0543	172.286	3.90473
	1730																													134.343	22.7977	169.628	4.16926
	1731																													134.798	18.0326	169.219	4.48386
	1732																													136.722	16.3684	170.576	4.91075
	1733																													146	17.0197	169.677	4.89514
	1734																													136.988	25.6521	168.313	5.01056
	1735																													124.013	27.1174	170.15	4.90956
	1736																													128.055	25.0556	170.21	4.96005
	1737																													144.486	19.6783	167.853	4.80124
	1738																													143.894	19.8527	167.886	4.7803
	1739																													132.643	25.828	170.134	4.73291
	1740																													139.385	23.8267	169.297	5.06494
	1741																													154.155	19.6651	166.954	5.95587
	1742																													162.133	11.4235	168.092	6.20126
	1743																													159.731	16.2853	169.048	6.67666
	1744																													159.685	17.4068	167.78	6.9524
	1745																													161.786	14.509	169.208	6.20026
	1746																													163.992	12.3285	170.913	5.41307
	1747																													163.97	14.5427	169.607	5.54193
	1748																													165.994	14.6258	169.649	5.18975
	1749																													168.236	9.22233	172.299	4.01099
	1750																													169.68	4.81944	173.18	3.64732
	1751																													170.816	4.22408	171.159	4.18217
	1752																													174.202	3.29353	170.422	4.17128
	1753																													171.339	4.13478	172.785	3.51326
	1754																													169.794	4.21809	173.007	3.48635
	1755																													173.024	3.76371	170.667	4.04192
	1756																													171.688	4.25609	171.605	3.94267
	1757																													168.66	4.8101	172.377	3.89287
	1758																													171.054	4.89793	170.107	4.42337
	1759																													173.154	4.51502	169.834	4.9772
	1760																													169.108	6.19541	171.967	5.12202
	1761																													168.185	6.96524	170.685	6.27353
	1762																													171.459	5.90705	167.92	7.8659
	1763																													171.095	7.29493	168.809	7.74357
	1764																													165.386	13.1329	169.654	8.86274
	1765																													164.585	12.7802	166.115	12.8592
	1766																													169.202	8.75008	162.029	15.8237
	1767																													162.632	10.8413	163.792	15.2213
	1768
	1769
	1770
	1771
	1772
	1773
	1774
	1775
	1776
	1777
	1778
	1779
	1780
	1781
	1782
	1783
	1784
	1785
	1786
	1787
	1788
	1789
	1790
	1791
	1792
	1793
	1794
	1795
	1796
	1797
	1798
	1799
	1800
	1801
	1802
	1803
	1804
	1805
	1806
	1807
	1808
	1809																																	114.879	21.2212	122.9	17.3157
	1810																																	118.725	23.7394	132.057	15.3585
	1811																																	132.788	23.8349	149.543	15.2342
	1812																																	140.071	22.8053	143.435	17.5495
	1813																																	136.674	20.2425	137.132	19.6384
	1814																																	139.843	18.6345	147.26	21.8342
	1815																																	148.411	21.955	157.206	17.4256
	1816																																	148.43	23.9766	153.63	16.6157
	1817																																	150.018	20.5136	152.704	18.2646
	1818																																	158.51	16.0373	155.822	17.4356
	1819																																	159.7	14.4778	152.736	17.609
	1820																																	157.101	13.8889	148.282	17.5046
	1821																																	162.338	11.0324	158.689	13.2506
	1822																																	164.463	10.9756	158.306	12.4496
	1823																																	162.418	13.2202	146.825	15.4972
	1824																																	162.37	11.7597	145.24	17.5471
	1825																																	165.849	10.2081	149.781	20.9551
	1826																																	169.635	8.70363	156.969	19.8069
	1827																																	166.468	9.26885	155.458	17.999
	1828																																	165.541	8.22142	153.434	16.1678
	1829																																	167.769	8.24993	158.453	12.7134
	1830																																	168.226	9.85765	163.454	10.4564
	1831																																	167.073	9.57296	164.51	10.0073
	1832																																	168.131	9.67023	167.911	8.25557	162.907	15.4933	150.002	33.1889
	1833																																	169.177	9.80451	171.133	7.03521	163.127	16.2205	157.387	24.9007
	1834																																	167.075	11.3309	169.683	6.81515	166.489	12.6078	160.884	21.1772
	1835																																	167.272	8.8344	169.395	5.47924	167.558	11.8737	162.75	19.9832
	1836																																	171.292	6.33281	171.304	5.97426	166.401	13.4524	164.528	15.6052
	1837																																	171.084	7.13157	170.12	7.59757	167.034	10.7838	164.854	13.6045
	1838																																	168.535	7.15001	167.035	7.99257	170.176	6.90298	164.061	13.6032
	1839																																	170.393	5.92796	169.113	6.52407	170.138	6.89507	164.636	13.2046
	1840																																	172.22	4.77792	171.287	5.48997	169.386	6.89235	166.942	10.6882
	1841																																	169.445	6.309	168.061	6.93074	170.085	6.43604	167.258	11.7671
	1842																																	169.184	6.44493	167.879	7.34757	171.426	5.74618	168.306	12.3613
	1843																																	171.82	4.71242	170.809	5.41894	171.201	5.31253	168.382	10.4836
	1844																																	170.525	5.09108	169.234	5.61082	171.143	4.86631	168.727	9.22608
	1845																																	169.743	5.03693	168.523	5.59218	172.108	4.57553	170.043	8.82117
	1846																																	172.011	4.36813	171.523	4.80009	172.328	4.42336	170.569	7.40831
	1847																																	170.873	4.55103	170.576	4.36027	172.198	4.07743	170.643	6.09244
	1848																																	168.442	4.79188	167.708	4.47752	172.961	3.53222	172.189	3.91243
	1849																																	170.286	4.6143	169.296	4.41758	173.218	3.56057	172.886	3.7125
	1850																																	172.677	4.4036	172.356	4.2919	172.792	3.67942	172.371	3.8099
	1851																																	169.857	4.96034	169.638	4.87202	173.418	3.41456	173.042	3.44679
	1852																																	167.074	4.99666	166.766	4.92849	173.007	3.65056	173.056	3.56076
	1853																																	166.924	6.29854	167.179	6.33803	171.441	3.95941	171.544	3.93512
	1854																																	169.68	6.70021	169.842	6.63579	171.267	3.82225	171.14	3.87642
	1855																																	169.433	5.86549	169.832	5.6478	172.352	3.57894	172.258	3.63502
	1856																																	166.096	4.97776	166.964	5.11963	171.678	3.86241	172.227	3.78131
	1857																																	168.459	5.20547	169.514	4.90057	169.465	4.16915	170.149	4.17495
	1858																																	171.156	4.74955	172.303	4.46924	168.082	4.3602	168.998	4.42212
	1859																																	167.667	5.30787	168.647	5.13981	169.492	4.39588	170.646	4.29682
	1860																																	168.89	4.91678	169.185	4.88579	171.338	4.25918	171.783	4.0865
	1861																																	171.524	4.27632	171.802	4.21748	170.799	4.03098	171.071	3.97267
	1862																																	168.972	4.9742	168.954	4.84255	171.071	4.0085	170.958	4.11682
	1863																																	168.137	4.58433	167.246	4.81844	172.817	3.83768	171.964	4.25257
	1864																																	170.668	4.36116	169.742	4.60289	172.994	3.57862	171.724	3.9478
	1865																																	167.641	5.46685	167.288	5.53582	173.066	3.57237	171.257	4.23217
	1866																																	165.643	5.04873	165.15	5.2179	173.846	3.2949	171.622	4.35301
	1867																																	168.28	5.26982	167.626	5.44592	173.251	3.26226	170.174	4.81403
	1868																																	168.888	5.29127	168.689	5.26918	172.866	3.26882	168.411	5.7902
	1869																																	165.91	5.42533	165.769	5.63038	173.713	3.09008	168.427	5.89716
	1870																																	167.677	5.06916	167.513	5.31414	173.078	3.34309	168.375	6.37084
	1871																																	171.51	4.42087	171.173	4.68401	171.562	3.53403	167.581	7.26083
	1872																																	168.892	5.4116	168.766	5.49806	171.989	3.39161	167.07	8.24813
	1873																																	167.095	5.4813	166.412	5.95017	172.805	3.36064	166.961	8.8067
	1874																																	170.382	6.41636	169.06	7.54333	171.761	3.55492	166.46	9.87043
	1875																																	169.836	6.20092	168.889	6.70895	171.129	3.81138	164.521	10.8581
	1876																																					172.717	3.59564	162.453	9.92329
	1877																																					172.807	3.66441	161.947	9.42607
	1878																																					171.879	3.78927	162.187	9.71545
	1879																																					172.997	3.54289	162.259	9.88863
	1880																																					173.419	3.49072	163.609	9.30644
	1881																																					172.393	3.77178	165.39	8.39101
	1882																																					173.107	3.44051	167.264	7.70969
	1883																																					174.429	2.92761	170.607	5.93977
	1884																																					174.216	2.97543	172.131	4.65759
	1885																																					173.571	3.29074	171.918	4.05034
	1886																																					173.827	3.18215	172.821	3.69149
	1887																																					173.926	3.08963	173.229	3.6756
	1888																																					173.933	3.14734	172.656	3.65085
	1889																																					173.487	3.28816	172.443	3.59616
	1890																																					173.498	3.21675	172.915	3.5071
	1891																																					174.354	2.98399	173.669	3.22358
	1892																																					173.807	3.168	173.455	3.33757
	1893																																					172.974	3.37371	172.863	3.48035
	1894																																					173.963	2.9852	173.884	3.06266
	1895																																					174.764	2.80395	174.767	2.81552
	1896																																					174.112	3.06583	174.108	3.10837
	1897																																					173.595	3.20702	173.572	3.23651
	1898																																					174.105	3.01755	174.125	2.96843
	1899																																					174.257	3.02893	174.302	3.00738
	1900																																					173.559	3.38965	173.731	3.26471
																																						173.327	3.68766	173.657	3.34018
																																						172.939	3.78768	173.163	3.64341
																																						168.58	8.58522	171.159	4.39988
																																						165.667	11.3874	168.799	7.25822
																																						162.661	12.5488	166.044	9.49113
																																						156.289	15.4048	161.684	10.7555
																																						146.527	20.2028	158.594	12.7638

[truncated: 19 more sheets: Fig4B , Fig 4C, Fig 5C, Fig 5D, Fig 6A, Fig 6B, Fig C, Fig 6D, Fig 6E, Fig 6F, Fig 6G, Fig 6H, Fig 7C, Fig 7D, Fig 7E, Fig 7F, Fig S1B, Fig S1C, Fig S2B]
